# Supplementary material for: Toenail and blood selenium mediated regulation of thyroid dysfunction through immune cells: a mediation Mendelian randomization analysis
Source: Front Nutr. 2024 May 22;11:1378969. doi: 10.3389/fnut.2024.1378969 (PMC11150534; doi:10.3389/fnut.2024.1378969)
Supplement: Supplementary file 1 [file Data_Sheet_1.ZIP]

Archive with 15 entries (15 files):
- Supplementary Materials 1.xlsx
- Supplementary Materials 2/1.xlsx
- Supplementary Materials 2/10.xlsx
- Supplementary Materials 2/11.xlsx
- Supplementary Materials 2/2.xlsx
- Supplementary Materials 2/3.xlsx
- Supplementary Materials 2/4.xlsx
- Supplementary Materials 2/5.xlsx
- Supplementary Materials 2/6.xlsx
- Supplementary Materials 2/7.xlsx
- Supplementary Materials 2/8.xlsx
- Supplementary Materials 2/9.xlsx
- Supplementary Materials 2/Overview of supplementary materials 2.docx
- Supplementary Materials 2/Sensitive analysis_All.xlsx
- Supplementary Materials3_MR-code.R
