# Supplementary material for: Toenail and blood selenium mediated regulation of thyroid dysfunction through immune cells: a mediation Mendelian randomization analysis
Source: Front Nutr. 2024 May 22;11:1378969. doi: 10.3389/fnut.2024.1378969 (PMC11150534; doi:10.3389/fnut.2024.1378969)
Supplement: Supplementary file 1 [file Data_Sheet_1.ZIP › Supplementary Materials 1.xlsx]

## Sheet: Table S1
Table S1. Total effect of nutrients on hyperthyroidism
id.exposure	id.outcome	outcome	exposure	method	nsnp	b	se	pval	lo_ci	up_ci	or	or_lci95	or_uci95	estimate	total_r2	tot_F
vgTNBg	sco3x5	decTSH	ascorbate	MR Egger	12	0.130978	0.337073	0.705735	-0.529684	0.791641	1.13994	0.588791	2.20702	1.14(0.59-2.21)	0.129976	25.7954
vgTNBg	sco3x5	decTSH	ascorbate	Weighted median	12	0.31981	0.212217	0.131812	-0.096135	0.735754	1.37687	0.908341	2.08706	1.38(0.91-2.09)	0.129976	25.7954
vgTNBg	sco3x5	decTSH	ascorbate	Inverse variance weighted (fixed effects)	12	0.213839	0.14666	0.144824	-0.0736146	0.501293	1.23842	0.92903	1.65085	1.24(0.93-1.65)	0.129976	25.7954
vgTNBg	sco3x5	decTSH	ascorbate	Weighted mode	12	0.352669	0.222939	0.141976	-0.084291	0.789629	1.42286	0.919164	2.20258	1.42(0.92-2.20)	0.129976	25.7954
THnz3O	lHMmAh	hyperthyroidism	blood selenium	MR Egger	13	0.0653992	0.112896	0.574068	-0.155877	0.286676	1.06759	0.855664	1.33199	1.07(0.86-1.33)	0.114096	25.6492
THnz3O	lHMmAh	hyperthyroidism	blood selenium	Weighted median	13	0.00307909	0.0729839	0.966348	-0.139969	0.146127	1.00308	0.869385	1.15734	1.00(0.87-1.16)	0.114096	25.6492
THnz3O	lHMmAh	hyperthyroidism	blood selenium	Inverse variance weighted (fixed effects)	13	-0.0245725	0.0547814	0.653753	-0.131944	0.082799	0.975727	0.87639	1.08632	0.98(0.88-1.09)	0.114096	25.6492
THnz3O	lHMmAh	hyperthyroidism	blood selenium	Weighted mode	13	0.0197641	0.0945233	0.837883	-0.165501	0.20503	1.01996	0.847469	1.22756	1.02(0.85-1.23)	0.114096	25.6492
vXCkqs	TD1v7C	hyperthyroidism	Ca	MR Egger	6	0.260676	0.901139	0.786745	-1.50556	2.02691	1.29781	0.221894	7.59059	1.30(0.22-7.59)	0.0120805	80.2844
vXCkqs	TD1v7C	hyperthyroidism	Ca	Weighted median	6	-0.0648475	0.563499	0.908382	-1.1693	1.03961	0.93721	0.310583	2.82811	0.94(0.31-2.83)	0.0120805	80.2844
vXCkqs	TD1v7C	hyperthyroidism	Ca	Inverse variance weighted (fixed effects)	6	-0.20638	0.505797	0.683253	-1.19774	0.784983	0.813524	0.301875	2.19237	0.81(0.30-2.19)	0.0120805	80.2844
vXCkqs	TD1v7C	hyperthyroidism	Ca	Weighted mode	6	0.0126274	0.613258	0.984369	-1.18936	1.21461	1.01271	0.304417	3.36899	1.01(0.30-3.37)	0.0120805	80.2844
9LWq3T	Y4pfFD	hyperthyroidism	carotene	MR Egger	25	0.0509521	0.771953	0.947945	-1.46208	1.56398	1.05227	0.231755	4.7778	1.05(0.23-4.78)	0.00818592	21.4435
9LWq3T	Y4pfFD	hyperthyroidism	carotene	Weighted median	25	-0.103012	0.377587	0.784994	-0.843084	0.637059	0.902116	0.430381	1.89091	0.90(0.43-1.89)	0.00818592	21.4435
9LWq3T	Y4pfFD	hyperthyroidism	carotene	Inverse variance weighted (fixed effects)	25	0.0347284	0.260139	0.893799	-0.475144	0.544601	1.03534	0.621795	1.72392	1.04(0.62-1.72)	0.00818592	21.4435
9LWq3T	Y4pfFD	hyperthyroidism	carotene	Weighted mode	25	-0.0866574	0.591801	0.884805	-1.24659	1.07327	0.916991	0.287484	2.92494	0.92(0.29-2.92)	0.00818592	21.4435
4VphNx	oLS8Mr	hyperthyroidism	Cu	Inverse variance weighted (fixed effects)	2	0.272514	0.107452	0.0112078	0.0619086	0.483119	1.31326	1.06387	1.62112	1.31(1.06-1.62)	0.0460607	62.7701
YSn8ZF	SxHvM6	hyperthyroidism	Fe	MR Egger	11	-0.221915	0.221592	0.342769	-0.656234	0.212405	0.800984	0.518801	1.23665	0.80(0.52-1.24)	0.0339411	156.376
YSn8ZF	SxHvM6	hyperthyroidism	Fe	Weighted median	11	-0.134753	0.114207	0.23804	-0.358599	0.0890932	0.873932	0.698654	1.09318	0.87(0.70-1.09)	0.0339411	156.376
YSn8ZF	SxHvM6	hyperthyroidism	Fe	Inverse variance weighted (multiplicative random effects)	11	-0.109736	0.147185	0.45593	-0.398218	0.178746	0.896071	0.671516	1.19572	0.90(0.67-1.20)	0.0339411	156.376
YSn8ZF	SxHvM6	hyperthyroidism	Fe	Weighted mode	11	-0.144772	0.117367	0.245599	-0.374811	0.0852683	0.86522	0.687419	1.08901	0.87(0.69-1.09)	0.0339411	156.376
iD6KeU	p5TEM1	hyperthyroidism	lycopene	MR Egger	5	0.201583	0.187054	0.360115	-0.165042	0.568208	1.22334	0.847858	1.7651	1.22(0.85-1.77)	0.311419	39.3468
iD6KeU	p5TEM1	hyperthyroidism	lycopene	Weighted median	5	0.0167733	0.103527	0.871291	-0.186139	0.219686	1.01691	0.830158	1.24569	1.02(0.83-1.25)	0.311419	39.3468
iD6KeU	p5TEM1	hyperthyroidism	lycopene	Inverse variance weighted (fixed effects)	5	0.0262533	0.0728094	0.718417	-0.116453	0.16896	1.0266	0.890072	1.18407	1.03(0.89-1.18)	0.311419	39.3468
iD6KeU	p5TEM1	hyperthyroidism	lycopene	Weighted mode	5	-0.0195532	0.164693	0.911216	-0.342351	0.303244	0.980637	0.710099	1.35425	0.98(0.71-1.35)	0.311419	39.3468
pTTQV3	rJDUCc	hyperthyroidism	Mg	Weighted median	4	4.31368	2.1914	0.0490157	0.0185292	8.60882	74.7147	1.0187	5479.8	74.71(1.02- 5479.80)	0.0258665	101.972
pTTQV3	rJDUCc	hyperthyroidism	Mg	Inverse variance weighted (fixed effects)	4	3.9833	1.75352	0.0231101	0.546413	7.42019	53.6941	1.72705	1669.36	53.69(1.73- 1669.36)	0.0258665	101.972
pTTQV3	rJDUCc	hyperthyroidism	Mg	Weighted mode	4	4.02431	2.72632	0.236401	-1.31928	9.36789	55.9415	0.267328	11706.4	55.94(0.27-11706.38)	0.0258665	101.972
oakOMg	FHioDi	hyperthyroidism	Relative intake of carbohydrate	MR Egger	11	-5.25908	3.06813	0.120656	-11.2726	0.754454	0.00520011	1.27166e-05	2.12645	0.01(0.00-2.13)	0.00167316	40.2123
oakOMg	FHioDi	hyperthyroidism	Relative intake of carbohydrate	Weighted median	11	-0.991015	0.720269	0.168854	-2.40274	0.420713	0.3712	0.0904695	1.52305	0.37(0.09-1.52)	0.00167316	40.2123
oakOMg	FHioDi	hyperthyroidism	Relative intake of carbohydrate	Inverse variance weighted (fixed effects)	11	-0.816393	0.557589	0.143154	-1.90927	0.276482	0.442023	0.148189	1.31848	0.44(0.15-1.32)	0.00167316	40.2123
oakOMg	FHioDi	hyperthyroidism	Relative intake of carbohydrate	Weighted mode	11	-1.14424	1.09814	0.321958	-3.2966	1.00812	0.318466	0.0370088	2.74045	0.32(0.04-2.74)	0.00167316	40.2123
u3njlP	xnVxeY	hyperthyroidism	Relative intake of fat	MR Egger	6	1.10702	1.14786	0.38945	-1.14279	3.35683	3.02533	0.318928	28.698	3.03(0.32-28.70)	0.00169975	63.5255
u3njlP	xnVxeY	hyperthyroidism	Relative intake of fat	Weighted median	6	0.586079	0.621324	0.345541	-0.631717	1.80387	1.79693	0.531678	6.07313	1.80(0.53- 6.07)	0.00169975	63.5255
u3njlP	xnVxeY	hyperthyroidism	Relative intake of fat	Inverse variance weighted (fixed effects)	6	0.349822	0.50555	0.488961	-0.641057	1.3407	1.41881	0.526735	3.82172	1.42(0.53- 3.82)	0.00169975	63.5255
u3njlP	xnVxeY	hyperthyroidism	Relative intake of fat	Weighted mode	6	0.541986	0.640028	0.435744	-0.712469	1.79644	1.71942	0.490432	6.02815	1.72(0.49- 6.03)	0.00169975	63.5255
F6BNXR	fGBT2a	hyperthyroidism	Relative intake of protein	MR Egger	7	1.69016	2.48776	0.527062	-3.18584	6.56616	5.42032	0.0413433	710.633	5.42(0.04-710.63)	0.00151923	57.2964
F6BNXR	fGBT2a	hyperthyroidism	Relative intake of protein	Weighted median	7	0.744499	0.723717	0.303613	-0.673986	2.16298	2.10539	0.509673	8.69705	2.11(0.51- 8.70)	0.00151923	57.2964
F6BNXR	fGBT2a	hyperthyroidism	Relative intake of protein	Inverse variance weighted (fixed effects)	7	0.768621	0.593241	0.195103	-0.39413	1.93137	2.15679	0.674266	6.89897	2.16(0.67- 6.90)	0.00151923	57.2964
F6BNXR	fGBT2a	hyperthyroidism	Relative intake of protein	Weighted mode	7	0.612855	0.964692	0.548688	-1.27794	2.50365	1.84569	0.27861	12.2271	1.85(0.28- 12.23)	0.00151923	57.2964
VQmUHn	bzbFNC	hyperthyroidism	Relative intake of sugar	MR Egger	4	-3.3124	4.38035	0.528466	-11.8979	5.27309	0.0364286	6.80475e-06	195.017	0.04(0.00-195.02)	0.000839419	47.8075
VQmUHn	bzbFNC	hyperthyroidism	Relative intake of sugar	Weighted median	4	-0.932664	0.935803	0.318936	-2.76684	0.90151	0.393504	0.0628604	2.46332	0.39(0.06- 2.46)	0.000839419	47.8075
VQmUHn	bzbFNC	hyperthyroidism	Relative intake of sugar	Inverse variance weighted (fixed effects)	4	-0.791659	0.771897	0.30508	-2.30458	0.72126	0.453093	0.0998009	2.05702	0.45(0.10- 2.06)	0.000839419	47.8075
VQmUHn	bzbFNC	hyperthyroidism	Relative intake of sugar	Weighted mode	4	-1.09814	1.07611	0.382625	-3.20732	1.01104	0.333491	0.0404648	2.74847	0.33(0.04- 2.75)	0.000839419	47.8075
UGy8wI	hsnE3t	hyperthyroidism	retinol (UKB)	MR Egger	18	-0.584877	0.890334	0.520571	-2.32993	1.16018	0.557174	0.0973024	3.1905	0.56(0.10- 3.19)	0.00605405	21.3087
UGy8wI	hsnE3t	hyperthyroidism	retinol (UKB)	Weighted median	18	-1.65764e-05	0.449678	0.999971	-0.881386	0.881353	0.999983	0.414209	2.41416	1.00(0.41- 2.41)	0.00605405	21.3087
UGy8wI	hsnE3t	hyperthyroidism	retinol (UKB)	Inverse variance weighted (multiplicative random effects)	18	-0.0310294	0.386979	0.936091	-0.789508	0.727449	0.969447	0.454068	2.06979	0.97(0.45- 2.07)	0.00605405	21.3087
UGy8wI	hsnE3t	hyperthyroidism	retinol (UKB)	Weighted mode	18	0.665354	0.954869	0.495346	-1.20619	2.5369	1.94518	0.299336	12.6404	1.95(0.30-12.64)	0.00605405	21.3087
JPgJbD	A8bIY9	hyperthyroidism	retinol	Inverse variance weighted (fixed effects)	2	-0.701354	0.770951	0.362967	-2.21242	0.809711	0.495914	0.109436	2.24726	0.50(0.11-2.25)	0.0222321	56.8781
i3cu57	c7wVTn	hyperthyroidism	toenail and blood selenium	MR Egger	12	-0.0119806	0.25391	0.963295	-0.509645	0.485683	0.988091	0.600709	1.62529	0.99(0.60-1.63)	0.0838015	73.3714
i3cu57	c7wVTn	hyperthyroidism	toenail and blood selenium	Weighted median	12	-0.0682712	0.10253	0.505498	-0.26923	0.132688	0.934007	0.763967	1.14189	0.93(0.76-1.14)	0.0838015	73.3714
i3cu57	c7wVTn	hyperthyroidism	toenail and blood selenium	Inverse variance weighted (fixed effects)	12	0.0158827	0.0767882	0.836136	-0.134622	0.166388	1.01601	0.874046	1.18103	1.02(0.87-1.18)	0.0838015	73.3714
i3cu57	c7wVTn	hyperthyroidism	toenail and blood selenium	Weighted mode	12	-0.0793696	0.120639	0.524125	-0.315821	0.157082	0.923698	0.72919	1.17009	0.92(0.73-1.17)	0.0838015	73.3714
Ydpvwa	1LLuc8	hyperthyroidism	vitamin C (UKB)	MR Egger	22	-0.389729	0.634894	0.546235	-1.63412	0.854664	0.677241	0.195124	2.35058	0.68(0.20-2.35)	0.00714792	21.2565
Ydpvwa	1LLuc8	hyperthyroidism	vitamin C (UKB)	Weighted median	22	-0.510193	0.385614	0.185813	-1.266	0.24561	0.60038	0.281958	1.2784	0.60(0.28-1.28)	0.00714792	21.2565
Ydpvwa	1LLuc8	hyperthyroidism	vitamin C (UKB)	Inverse variance weighted (fixed effects)	22	-0.399027	0.269917	0.139319	-0.928064	0.13001	0.670973	0.395318	1.13884	0.67(0.40-1.14)	0.00714792	21.2565
Ydpvwa	1LLuc8	hyperthyroidism	vitamin C (UKB)	Weighted mode	22	0.422272	0.66216	0.53055	-0.875562	1.72011	1.52542	0.416628	5.58512	1.53(0.42-5.59)	0.00714792	21.2565
j1cAr7	emSqDc	hyperthyroidism	vitamin C	MR Egger	11	-0.226247	0.567595	0.699475	-1.33873	0.88624	0.797521	0.262177	2.42599	0.80(0.26-2.43)	0.0178633	85.9907
j1cAr7	emSqDc	hyperthyroidism	vitamin C	Weighted median	11	0.126224	0.229695	0.582644	-0.323979	0.576427	1.13454	0.723265	1.77967	1.13(0.72-1.78)	0.0178633	85.9907
j1cAr7	emSqDc	hyperthyroidism	vitamin C	Inverse variance weighted (multiplicative random effects)	11	0.424516	0.367606	0.248167	-0.295991	1.14502	1.52885	0.743794	3.14252	1.53(0.74-3.14)	0.0178633	85.9907
j1cAr7	emSqDc	hyperthyroidism	vitamin C	Weighted mode	11	0.0739764	0.231705	0.756092	-0.380166	0.528119	1.07678	0.683748	1.69574	1.08(0.68-1.70)	0.0178633	85.9907
bfslGb	qGAygX	hyperthyroidism	vitamin E	MR Egger	28	0.151305	0.633595	0.81313	-1.09054	1.39315	1.16335	0.336035	4.02752	1.16(0.34-4.03)	0.00915551	21.4337
bfslGb	qGAygX	hyperthyroidism	vitamin E	Weighted median	28	-0.0892347	0.34977	0.798628	-0.774785	0.596315	0.914631	0.460803	1.81542	0.91(0.46-1.82)	0.00915551	21.4337
bfslGb	qGAygX	hyperthyroidism	vitamin E	Inverse variance weighted (fixed effects)	28	-0.324227	0.244972	0.18566	-0.804371	0.155918	0.723086	0.447369	1.16873	0.72(0.45-1.17)	0.00915551	21.4337
bfslGb	qGAygX	hyperthyroidism	vitamin E	Weighted mode	28	0.0998891	0.670941	0.882755	-1.21516	1.41493	1.10505	0.296664	4.11621	1.11(0.30-4.12)	0.00915551	21.4337
6pWUJE	mBKHcV	hyperthyroidism	zinc	Inverse variance weighted (fixed effects)	2	0.00616262	0.106615	0.953906	-0.202802	0.215127	1.00618	0.81644	1.24002	1.01(0.82-1.24)	0.0459593	62.6253
xTI2An	6HIYib	hyperthyroidism	α-tocopherol (metabolite)	MR Egger	10	-1.06357	1.39238	0.466885	-3.79262	1.66549	0.345223	0.0225364	5.28827	0.35(0.02-5.29)	0.0279189	22.1552
xTI2An	6HIYib	hyperthyroidism	α-tocopherol (metabolite)	Weighted median	10	-0.899325	0.764077	0.239193	-2.39692	0.598267	0.406844	0.0909982	1.81896	0.41(0.09-1.82)	0.0279189	22.1552
xTI2An	6HIYib	hyperthyroidism	α-tocopherol (metabolite)	Inverse variance weighted (fixed effects)	10	-1.09431	0.567635	0.0538748	-2.20688	0.0182543	0.33477	0.110044	1.01842	0.33(0.11-1.02)	0.0279189	22.1552
xTI2An	6HIYib	hyperthyroidism	α-tocopherol (metabolite)	Weighted mode	10	-0.620035	1.05417	0.570878	-2.68621	1.44614	0.537926	0.0681389	4.24668	0.54(0.07-4.25)	0.0279189	22.1552
XBHMV4	88AwGH	hyperthyroidism	α-tocopherol	MR Egger	3	-1.44691	7.38542	0.876837	-15.9223	13.0285	0.235295	1.21623e-07	455207	0.24(0.00-455207.08)	0.00677792	11.3782
XBHMV4	88AwGH	hyperthyroidism	α-tocopherol	Weighted median	3	-0.416371	1.64099	0.799704	-3.63272	2.79998	0.659436	0.0264442	16.4443	0.66(0.03- 16.44)	0.00677792	11.3782
XBHMV4	88AwGH	hyperthyroidism	α-tocopherol	Inverse variance weighted (fixed effects)	3	-0.040117	0.721572	0.955663	-1.4544	1.37416	0.960677	0.233541	3.95177	0.96(0.23- 3.95)	0.00677792	11.3782
XBHMV4	88AwGH	hyperthyroidism	α-tocopherol	Weighted mode	3	-0.542364	0.961073	0.629376	-2.42607	1.34134	0.581372	0.0883837	3.82416	0.58(0.09- 3.82)	0.00677792	11.3782
OFmpl8	yjrmLa	hyperthyroidism	β-carotene	MR Egger	5	1.43075	1.11365	0.289098	-0.752012	3.6135	4.18182	0.471417	37.0958	4.18(0.47-37.10)	0.0885491	76.0116
OFmpl8	yjrmLa	hyperthyroidism	β-carotene	Weighted median	5	0.378309	0.145546	0.0093431	0.0930386	0.663579	1.45981	1.0975	1.94173	1.46(1.10- 1.94)	0.0885491	76.0116
OFmpl8	yjrmLa	hyperthyroidism	β-carotene	Inverse variance weighted (fixed effects)	5	0.276399	0.114284	0.0155837	0.0524018	0.500397	1.31837	1.0538	1.64938	1.32(1.05- 1.65)	0.0885491	76.0116
OFmpl8	yjrmLa	hyperthyroidism	β-carotene	Weighted mode	5	0.405599	0.148438	0.0523104	0.114662	0.696537	1.5002	1.12149	2.00679	1.50(1.12- 2.01)	0.0885491	76.0116
6Y7By9	ouW2jw	hyperthyroidism	γ-tocopherol	MR Egger	13	0.442507	0.531826	0.423075	-0.599872	1.48489	1.55661	0.548882	4.41447	1.56(0.55-4.41)	0.0434606	21.711
6Y7By9	ouW2jw	hyperthyroidism	γ-tocopherol	Weighted median	13	-0.156463	0.378604	0.679415	-0.898527	0.585601	0.855163	0.407169	1.79607	0.86(0.41-1.80)	0.0434606	21.711
6Y7By9	ouW2jw	hyperthyroidism	γ-tocopherol	Inverse variance weighted (fixed effects)	13	-0.393368	0.263669	0.135724	-0.910159	0.123422	0.67478	0.40246	1.13136	0.67(0.40-1.13)	0.0434606	21.711
6Y7By9	ouW2jw	hyperthyroidism	γ-tocopherol	Weighted mode	13	0.0530477	0.418083	0.901134	-0.766395	0.87249	1.05448	0.464685	2.39286	1.05(0.46-2.39)	0.0434606	21.711

## Sheet: Table S2
Table S2. Total effect of nutrients on hypothyroidism
id.exposure	id.outcome	outcome	exposure	method	nsnp	b	se	pval	lo_ci	up_ci	or	or_lci95	or_uci95	estimate	total_r2	tot_F
vgTNBg	FW7gMj	incTSH	ascorbate	MR Egger	12	-0.241442	0.265993	0.385387	-0.762788	0.279904	0.785494	0.466364	1.323	0.79(0.47-1.32)	0.129976	25.7954
vgTNBg	FW7gMj	incTSH	ascorbate	Weighted median	12	0.00176	0.163421	0.991407	-0.318545	0.322065	1.00176	0.727206	1.37998	1.00(0.73-1.38)	0.129976	25.7954
vgTNBg	FW7gMj	incTSH	ascorbate	Inverse variance weighted (fixed effects)	12	-0.0159514	0.116086	0.890707	-0.243481	0.211578	0.984175	0.783895	1.23563	0.98(0.78-1.24)	0.129976	25.7954
vgTNBg	FW7gMj	incTSH	ascorbate	Weighted mode	12	-0.0546245	0.175843	0.761879	-0.399277	0.290028	0.946841	0.670805	1.33647	0.95(0.67-1.34)	0.129976	25.7954
THnz3O	8YtG0g	hypothyroidism	blood selenium	MR Egger	13	0.0106588	0.0891104	0.906946	-0.163998	0.185315	1.01072	0.848744	1.2036	1.01(0.85-1.20)	0.114096	25.6492
THnz3O	8YtG0g	hypothyroidism	blood selenium	Weighted median	13	0.0245992	0.0636761	0.699261	-0.100206	0.149404	1.0249	0.904651	1.16114	1.02(0.90-1.16)	0.114096	25.6492
THnz3O	8YtG0g	hypothyroidism	blood selenium	Inverse variance weighted (fixed effects)	13	-0.0345663	0.0437582	0.429564	-0.120332	0.0511998	0.966024	0.886626	1.05253	0.97(0.89-1.05)	0.114096	25.6492
THnz3O	8YtG0g	hypothyroidism	blood selenium	Weighted mode	13	0.0504018	0.0869221	0.572742	-0.119966	0.220769	1.05169	0.886951	1.24704	1.05(0.89-1.25)	0.114096	25.6492
vXCkqs	IzWWKY	hypothyroidism	Ca	MR Egger	6	0.287272	0.824639	0.745131	-1.32902	1.90356	1.33279	0.264736	6.70977	1.33(0.26-6.71)	0.0120805	80.2844
vXCkqs	IzWWKY	hypothyroidism	Ca	Weighted median	6	0.421485	0.462539	0.362168	-0.485091	1.32806	1.52422	0.615641	3.77372	1.52(0.62-3.77)	0.0120805	80.2844
vXCkqs	IzWWKY	hypothyroidism	Ca	Inverse variance weighted (fixed effects)	6	0.54646	0.410667	0.1833	-0.258448	1.35137	1.72713	0.772249	3.86271	1.73(0.77-3.86)	0.0120805	80.2844
vXCkqs	IzWWKY	hypothyroidism	Ca	Weighted mode	6	0.341839	0.509884	0.532301	-0.657532	1.34121	1.40753	0.518128	3.82367	1.41(0.52-3.82)	0.0120805	80.2844
9LWq3T	Ua3RBO	hypothyroidism	carotene	MR Egger	27	-0.29837	0.561424	0.599797	-1.39876	0.802021	0.742027	0.246903	2.23004	0.74(0.25-2.23)	0.00887068	21.5302
9LWq3T	Ua3RBO	hypothyroidism	carotene	Weighted median	27	0.0359232	0.300442	0.904826	-0.552944	0.62479	1.03658	0.575254	1.86785	1.04(0.58-1.87)	0.00887068	21.5302
9LWq3T	Ua3RBO	hypothyroidism	carotene	Inverse variance weighted (fixed effects)	27	-0.0456946	0.202459	0.821436	-0.442515	0.351125	0.955334	0.642419	1.42067	0.96(0.64-1.42)	0.00887068	21.5302
9LWq3T	Ua3RBO	hypothyroidism	carotene	Weighted mode	27	-0.130859	0.60171	0.829533	-1.31021	1.04849	0.877341	0.269763	2.85334	0.88(0.27-2.85)	0.00887068	21.5302
4VphNx	gGCZTI	hypothyroidism	Cu	Inverse variance weighted (fixed effects)	2	0.138779	0.0869516	0.110477	-0.0316458	0.309205	1.14887	0.96885	1.36234	1.15(0.97-1.36)	0.0460607	62.7701
YSn8ZF	GQYm9r	hypothyroidism	Fe	MR Egger	11	-0.0411757	0.171122	0.81524	-0.376574	0.294223	0.959661	0.686208	1.34208	0.96(0.69-1.34)	0.0339411	156.376
YSn8ZF	GQYm9r	hypothyroidism	Fe	Weighted median	11	-0.0282981	0.0908651	0.755474	-0.206394	0.149797	0.972099	0.813513	1.1616	0.97(0.81-1.16)	0.0339411	156.376
YSn8ZF	GQYm9r	hypothyroidism	Fe	Inverse variance weighted (multiplicative random effects)	11	-0.0444388	0.110293	0.687009	-0.260612	0.171735	0.956534	0.77058	1.18736	0.96(0.77-1.19)	0.0339411	156.376
YSn8ZF	GQYm9r	hypothyroidism	Fe	Weighted mode	11	-0.0302445	0.0867443	0.734572	-0.200263	0.139774	0.970208	0.818515	1.15001	0.97(0.82-1.15)	0.0339411	156.376
iD6KeU	NhO3Oq	hypothyroidism	lycopene	MR Egger	5	0.156889	0.110206	0.249745	-0.0591146	0.372892	1.16987	0.942599	1.45193	1.17(0.94-1.45)	0.311419	39.3468
iD6KeU	NhO3Oq	hypothyroidism	lycopene	Weighted median	5	0.190201	0.0751292	0.0113525	0.0429481	0.337454	1.20949	1.04388	1.40138	1.21(1.04-1.40)	0.311419	39.3468
iD6KeU	NhO3Oq	hypothyroidism	lycopene	Inverse variance weighted (fixed effects)	5	0.189346	0.0587754	0.00127517	0.0741459	0.304546	1.20846	1.07696	1.35601	1.21(1.08-1.36)	0.311419	39.3468
iD6KeU	NhO3Oq	hypothyroidism	lycopene	Weighted mode	5	0.191805	0.0893548	0.0983617	0.0166691	0.36694	1.21143	1.01681	1.44331	1.21(1.02-1.44)	0.311419	39.3468
pTTQV3	AF3Jzc	hypothyroidism	Mg	Weighted median	4	-1.48905	1.75449	0.396043	-4.92784	1.94974	0.225587	0.00724211	7.02688	0.23(0.01- 7.03)	0.0258665	101.972
pTTQV3	AF3Jzc	hypothyroidism	Mg	Inverse variance weighted (fixed effects)	4	-2.11687	1.41566	0.134831	-4.89157	0.657832	0.120408	0.00750961	1.9306	0.12(0.01- 1.93)	0.0258665	101.972
pTTQV3	AF3Jzc	hypothyroidism	Mg	Weighted mode	4	-1.20843	2.01394	0.590783	-5.15576	2.7389	0.298666	0.00576609	15.47	0.30(0.01-15.47)	0.0258665	101.972
oakOMg	lwDjEK	hypothyroidism	Relative intake of carbohydrate	MR Egger	11	3.73644	2.45665	0.162598	-1.0786	8.55147	41.9482	0.340071	5174.37	41.95(0.34-5174.37)	0.00167316	40.2123
oakOMg	lwDjEK	hypothyroidism	Relative intake of carbohydrate	Weighted median	11	0.916657	0.598706	0.125754	-0.256807	2.09012	2.50091	0.773518	8.08588	2.50(0.77- 8.09)	0.00167316	40.2123
oakOMg	lwDjEK	hypothyroidism	Relative intake of carbohydrate	Inverse variance weighted (fixed effects)	11	0.169049	0.450142	0.707254	-0.713229	1.05133	1.18418	0.490059	2.86145	1.18(0.49- 2.86)	0.00167316	40.2123
oakOMg	lwDjEK	hypothyroidism	Relative intake of carbohydrate	Weighted mode	11	1.17104	0.933011	0.237973	-0.65766	2.99974	3.22535	0.518062	20.0804	3.23(0.52- 20.08)	0.00167316	40.2123
u3njlP	bp4IAA	hypothyroidism	Relative intake of fat	MR Egger	6	-0.121709	0.949403	0.904181	-1.98254	1.73912	0.885406	0.137719	5.69233	0.89(0.14-5.69)	0.00169975	63.5255
u3njlP	bp4IAA	hypothyroidism	Relative intake of fat	Weighted median	6	0.479341	0.566991	0.397882	-0.631963	1.59064	1.61501	0.531548	4.90691	1.62(0.53-4.91)	0.00169975	63.5255
u3njlP	bp4IAA	hypothyroidism	Relative intake of fat	Inverse variance weighted (fixed effects)	6	0.382787	0.429383	0.372671	-0.458804	1.22438	1.46637	0.632039	3.40205	1.47(0.63-3.40)	0.00169975	63.5255
u3njlP	bp4IAA	hypothyroidism	Relative intake of fat	Weighted mode	6	0.3736	0.656301	0.593805	-0.91275	1.65995	1.45296	0.401419	5.25905	1.45(0.40-5.26)	0.00169975	63.5255
F6BNXR	YV3ceO	hypothyroidism	Relative intake of protein	MR Egger	7	-1.67304	2.06087	0.453797	-5.71234	2.36626	0.187676	0.00330494	10.6575	0.19(0.00-10.66)	0.00151923	57.2964
F6BNXR	YV3ceO	hypothyroidism	Relative intake of protein	Weighted median	7	-0.192307	0.61024	0.75266	-1.38838	1.00376	0.825054	0.24948	2.72853	0.83(0.25- 2.73)	0.00151923	57.2964
F6BNXR	YV3ceO	hypothyroidism	Relative intake of protein	Inverse variance weighted (fixed effects)	7	-0.250158	0.482762	0.604332	-1.19637	0.696056	0.778678	0.302289	2.00583	0.78(0.30- 2.01)	0.00151923	57.2964
F6BNXR	YV3ceO	hypothyroidism	Relative intake of protein	Weighted mode	7	0.628079	1.0371	0.56696	-1.40463	2.66079	1.87401	0.245457	14.3076	1.87(0.25-14.31)	0.00151923	57.2964
VQmUHn	TSoTj7	hypothyroidism	Relative intake of sugar	MR Egger	4	6.76548	3.68467	0.207755	-0.456463	13.9874	867.386	0.633521	1.18758e+06	867.39(0.63-1187583.09)	0.000839419	47.8075
VQmUHn	TSoTj7	hypothyroidism	Relative intake of sugar	Weighted median	4	-0.0698656	0.832965	0.933155	-1.70248	1.56275	0.932519	0.182232	4.77191	0.93(0.18- 4.77)	0.000839419	47.8075
VQmUHn	TSoTj7	hypothyroidism	Relative intake of sugar	Inverse variance weighted (fixed effects)	4	-0.318861	0.633895	0.614951	-1.5613	0.923573	0.726976	0.209864	2.51827	0.73(0.21- 2.52)	0.000839419	47.8075
VQmUHn	TSoTj7	hypothyroidism	Relative intake of sugar	Weighted mode	4	0.813047	0.913642	0.439078	-0.977691	2.60379	2.25477	0.376179	13.5148	2.25(0.38- 13.51)	0.000839419	47.8075
UGy8wI	dvpXXe	hypothyroidism	retinol (UKB)	MR Egger	19	0.279404	0.699474	0.694537	-1.09156	1.65037	1.32234	0.335691	5.20892	1.32(0.34-5.21)	0.00650988	21.7168
UGy8wI	dvpXXe	hypothyroidism	retinol (UKB)	Weighted median	19	-0.105034	0.339143	0.756786	-0.769755	0.559687	0.900294	0.463126	1.75012	0.90(0.46-1.75)	0.00650988	21.7168
UGy8wI	dvpXXe	hypothyroidism	retinol (UKB)	Inverse variance weighted (multiplicative random effects)	19	0.015454	0.302095	0.959201	-0.576653	0.607561	1.01557	0.561776	1.83595	1.02(0.56-1.84)	0.00650988	21.7168
UGy8wI	dvpXXe	hypothyroidism	retinol (UKB)	Weighted mode	19	-0.44175	0.62035	0.485532	-1.65764	0.774136	0.64291	0.190589	2.16872	0.64(0.19-2.17)	0.00650988	21.7168
JPgJbD	EG9B7S	hypothyroidism	retinol	Inverse variance weighted (fixed effects)	2	0.476856	0.621045	0.442589	-0.740392	1.69411	1.611	0.476927	5.44177	1.61(0.48-5.44)	0.0222321	56.8781
i3cu57	v9Shfx	hypothyroidism	toenail and blood selenium	MR Egger	12	-0.259792	0.227809	0.280699	-0.706299	0.186714	0.771212	0.493467	1.20528	0.77(0.49-1.21)	0.0838015	73.3714
i3cu57	v9Shfx	hypothyroidism	toenail and blood selenium	Weighted median	12	-0.100518	0.0866405	0.245977	-0.270334	0.0692972	0.904369	0.763125	1.07175	0.90(0.76-1.07)	0.0838015	73.3714
i3cu57	v9Shfx	hypothyroidism	toenail and blood selenium	Inverse variance weighted (fixed effects)	12	-0.162289	0.0620404	0.00890027	-0.283888	-0.0406899	0.850195	0.752851	0.960127	0.85(0.75-0.96)	0.0838015	73.3714
i3cu57	v9Shfx	hypothyroidism	toenail and blood selenium	Weighted mode	12	-0.078136	0.107313	0.481756	-0.288469	0.132197	0.924839	0.74941	1.14133	0.92(0.75-1.14)	0.0838015	73.3714
Ydpvwa	YCmMb1	hypothyroidism	vitamin C (UKB)	MR Egger	23	-0.373837	0.558652	0.510673	-1.46879	0.72112	0.688089	0.230203	2.05674	0.69(0.23-2.06)	0.00746482	21.2402
Ydpvwa	YCmMb1	hypothyroidism	vitamin C (UKB)	Weighted median	23	0.116434	0.310228	0.707424	-0.491612	0.72448	1.12348	0.61164	2.06366	1.12(0.61-2.06)	0.00746482	21.2402
Ydpvwa	YCmMb1	hypothyroidism	vitamin C (UKB)	Inverse variance weighted (fixed effects)	23	-0.114064	0.216728	0.598679	-0.53885	0.310722	0.892201	0.583419	1.36441	0.89(0.58-1.36)	0.00746482	21.2402
Ydpvwa	YCmMb1	hypothyroidism	vitamin C (UKB)	Weighted mode	23	0.367044	0.616357	0.557583	-0.841016	1.5751	1.44346	0.431272	4.83124	1.44(0.43-4.83)	0.00746482	21.2402
j1cAr7	XpQm3L	hypothyroidism	vitamin C	MR Egger	11	0.264382	0.349312	0.46848	-0.42027	0.949034	1.30263	0.65687	2.58321	1.30(0.66-2.58)	0.0178633	85.9907
j1cAr7	XpQm3L	hypothyroidism	vitamin C	Weighted median	11	0.134124	0.184609	0.467514	-0.227709	0.495957	1.14353	0.796356	1.64207	1.14(0.80-1.64)	0.0178633	85.9907
j1cAr7	XpQm3L	hypothyroidism	vitamin C	Inverse variance weighted (multiplicative random effects)	11	0.0650567	0.212713	0.759724	-0.35186	0.481974	1.06722	0.703378	1.61927	1.07(0.70-1.62)	0.0178633	85.9907
j1cAr7	XpQm3L	hypothyroidism	vitamin C	Weighted mode	11	0.138096	0.188705	0.481082	-0.231765	0.507958	1.14809	0.793132	1.66189	1.15(0.79-1.66)	0.0178633	85.9907
bfslGb	2LTxJ3	hypothyroidism	vitamin E	MR Egger	29	-0.755315	0.591411	0.212427	-1.91448	0.403851	0.469862	0.147418	1.49758	0.47(0.15-1.50)	0.0094581	21.3848
bfslGb	2LTxJ3	hypothyroidism	vitamin E	Weighted median	29	-0.415841	0.303782	0.171038	-1.01125	0.179573	0.659785	0.363763	1.19671	0.66(0.36-1.20)	0.0094581	21.3848
bfslGb	2LTxJ3	hypothyroidism	vitamin E	Inverse variance weighted (fixed effects)	29	-0.261274	0.193978	0.178004	-0.641471	0.118923	0.77007	0.526517	1.12628	0.77(0.53-1.13)	0.0094581	21.3848
bfslGb	2LTxJ3	hypothyroidism	vitamin E	Weighted mode	29	-0.813395	0.738427	0.280048	-2.26071	0.633923	0.443351	0.104276	1.88499	0.44(0.10-1.88)	0.0094581	21.3848
6pWUJE	Rjz8RT	hypothyroidism	zinc	Inverse variance weighted (fixed effects)	2	-0.0210945	0.0862685	0.806827	-0.190181	0.147992	0.979126	0.82681	1.1595	0.98(0.83-1.16)	0.0459593	62.6253
xTI2An	5Qwn7a	hypothyroidism	α-tocopherol (metabolite)	MR Egger	10	-0.617075	1.12622	0.598699	-2.82446	1.59031	0.53952	0.0593406	4.90528	0.54(0.06-4.91)	0.0279189	22.1552
xTI2An	5Qwn7a	hypothyroidism	α-tocopherol (metabolite)	Weighted median	10	-0.281931	0.584134	0.629346	-1.42683	0.862971	0.754326	0.240068	2.37019	0.75(0.24-2.37)	0.0279189	22.1552
xTI2An	5Qwn7a	hypothyroidism	α-tocopherol (metabolite)	Inverse variance weighted (fixed effects)	10	-3.12478e-05	0.457776	0.999946	-0.897272	0.89721	0.999969	0.40768	2.45275	1.00(0.41-2.45)	0.0279189	22.1552
xTI2An	5Qwn7a	hypothyroidism	α-tocopherol (metabolite)	Weighted mode	10	-0.210729	0.735362	0.780933	-1.65204	1.23058	0.809993	0.191659	3.42322	0.81(0.19-3.42)	0.0279189	22.1552
XBHMV4	qSREUO	hypothyroidism	α-tocopherol	MR Egger	3	-0.554195	4.40199	0.920271	-9.18209	8.0737	0.574535	0.000102866	3208.94	0.57(0.00-3208.94)	0.00677792	11.3782
XBHMV4	qSREUO	hypothyroidism	α-tocopherol	Weighted median	3	-1.50564	2.92761	0.607048	-7.24376	4.23247	0.221874	0.000714622	68.887	0.22(0.00- 68.89)	0.00677792	11.3782
XBHMV4	qSREUO	hypothyroidism	α-tocopherol	Inverse variance weighted (fixed effects)	3	-1.46792	0.581872	0.0116442	-2.60839	-0.327447	0.230405	0.0736533	0.720762	0.23(0.07- 0.72)	0.00677792	11.3782
XBHMV4	qSREUO	hypothyroidism	α-tocopherol	Weighted mode	3	-1.56217	0.824497	0.198619	-3.17819	0.0538402	0.20968	0.0416611	1.05532	0.21(0.04- 1.06)	0.00677792	11.3782
OFmpl8	07DMeO	hypothyroidism	β-carotene	MR Egger	5	-0.789502	0.749227	0.369366	-2.25799	0.678982	0.454071	0.104561	1.97187	0.45(0.10-1.97)	0.0885491	76.0116
OFmpl8	07DMeO	hypothyroidism	β-carotene	Weighted median	5	-0.309211	0.110265	0.00504331	-0.52533	-0.0930916	0.734026	0.59136	0.91111	0.73(0.59-0.91)	0.0885491	76.0116
OFmpl8	07DMeO	hypothyroidism	β-carotene	Inverse variance weighted (fixed effects)	5	-0.281301	0.094974	0.0030577	-0.46745	-0.0951523	0.754801	0.626598	0.909234	0.75(0.63-0.91)	0.0885491	76.0116
OFmpl8	07DMeO	hypothyroidism	β-carotene	Weighted mode	5	-0.327389	0.140542	0.0802986	-0.602852	-0.0519263	0.720803	0.547249	0.949399	0.72(0.55-0.95)	0.0885491	76.0116
6Y7By9	jzUm2z	hypothyroidism	γ-tocopherol	MR Egger	13	0.0698431	0.606773	0.910436	-1.11943	1.25912	1.07234	0.326465	3.52232	1.07(0.33-3.52)	0.0434606	21.711
6Y7By9	jzUm2z	hypothyroidism	γ-tocopherol	Weighted median	13	-0.180903	0.300859	0.547647	-0.770586	0.40878	0.834516	0.462742	1.50498	0.83(0.46-1.50)	0.0434606	21.711
6Y7By9	jzUm2z	hypothyroidism	γ-tocopherol	Inverse variance weighted (fixed effects)	13	-0.242349	0.222471	0.275998	-0.678393	0.193694	0.784782	0.507432	1.21372	0.78(0.51-1.21)	0.0434606	21.711
6Y7By9	jzUm2z	hypothyroidism	γ-tocopherol	Weighted mode	13	-0.101433	0.323037	0.758915	-0.734586	0.53172	0.903542	0.479704	1.70186	0.90(0.48-1.70)	0.0434606	21.711

## Sheet: Table S3
Table S3. Total effect of nutrients on FT4 level
id.exposure	id.outcome	outcome	exposure	method	nsnp	b	se	pval	lo_ci	up_ci	or	or_lci95	or_uci95	estimate	total_r2	tot_F
vgTNBg	462n8T	invnormFT4	ascorbate	MR Egger	12	-0.0359411	0.11806	0.767041	-0.267339	0.195457	0.964697	0.765414	1.21587	0.96(0.77-1.22)	0.129976	25.7954
vgTNBg	462n8T	invnormFT4	ascorbate	Weighted median	12	0.014586	0.0434562	0.737137	-0.0705882	0.0997602	1.01469	0.931846	1.10491	1.01(0.93-1.10)	0.129976	25.7954
vgTNBg	462n8T	invnormFT4	ascorbate	Inverse variance weighted (multiplicative random effects)	12	0.0584806	0.050812	0.249765	-0.0411109	0.158072	1.06022	0.959723	1.17125	1.06(0.96-1.17)	0.129976	25.7954
vgTNBg	462n8T	invnormFT4	ascorbate	Weighted mode	12	0.0137749	0.0449479	0.764975	-0.0743231	0.101873	1.01387	0.928372	1.10724	1.01(0.93-1.11)	0.129976	25.7954
THnz3O	6sjpLN	invnormFT4	blood selenium	MR Egger	13	-0.0203312	0.0218677	0.372461	-0.0631918	0.0225295	0.979874	0.938763	1.02279	0.98(0.94-1.02)	0.114096	25.6492
THnz3O	6sjpLN	invnormFT4	blood selenium	Weighted median	13	-0.0111789	0.016654	0.502067	-0.0438207	0.021463	0.988883	0.957126	1.0217	0.99(0.96-1.02)	0.114096	25.6492
THnz3O	6sjpLN	invnormFT4	blood selenium	Inverse variance weighted (fixed effects)	13	-0.0147251	0.0112173	0.189278	-0.036711	0.00726076	0.985383	0.963955	1.00729	0.99(0.96-1.01)	0.114096	25.6492
THnz3O	6sjpLN	invnormFT4	blood selenium	Weighted mode	13	-0.00564148	0.0229224	0.809755	-0.0505694	0.0392864	0.994374	0.950688	1.04007	0.99(0.95-1.04)	0.114096	25.6492
vXCkqs	QghZSp	invnormFT4	Ca	MR Egger	6	-0.109812	0.26542	0.700293	-0.630035	0.410411	0.896003	0.532573	1.50744	0.90(0.53-1.51)	0.0120805	80.2844
vXCkqs	QghZSp	invnormFT4	Ca	Weighted median	6	-0.0516038	0.123494	0.676046	-0.293652	0.190445	0.949705	0.745536	1.20979	0.95(0.75-1.21)	0.0120805	80.2844
vXCkqs	QghZSp	invnormFT4	Ca	Inverse variance weighted (fixed effects)	6	-0.0290233	0.108569	0.789218	-0.241818	0.183771	0.971394	0.785199	1.20174	0.97(0.79-1.20)	0.0120805	80.2844
vXCkqs	QghZSp	invnormFT4	Ca	Weighted mode	6	-0.0548133	0.142149	0.71565	-0.333425	0.223798	0.946662	0.716466	1.25082	0.95(0.72-1.25)	0.0120805	80.2844
9LWq3T	8PxV5F	invnormFT4	carotene	MR Egger	25	0.0706454	0.148501	0.638759	-0.220417	0.361708	1.0732	0.802184	1.43578	1.07(0.80-1.44)	0.0082248	21.5462
9LWq3T	8PxV5F	invnormFT4	carotene	Weighted median	25	-0.0156902	0.0789304	0.842431	-0.170394	0.139013	0.984432	0.843333	1.14914	0.98(0.84-1.15)	0.0082248	21.5462
9LWq3T	8PxV5F	invnormFT4	carotene	Inverse variance weighted (fixed effects)	25	-0.0769989	0.0546571	0.158906	-0.184127	0.0301291	0.925891	0.83183	1.03059	0.93(0.83-1.03)	0.0082248	21.5462
9LWq3T	8PxV5F	invnormFT4	carotene	Weighted mode	25	0.0487565	0.168254	0.774474	-0.281021	0.378534	1.04996	0.755013	1.46014	1.05(0.76-1.46)	0.0082248	21.5462
4VphNx	4sRNO0	invnormFT4	Cu	Inverse variance weighted (fixed effects)	2	0.0344032	0.0229	0.133013	-0.0104808	0.0792872	1.035	0.989574	1.08252	1.04(0.99-1.08)	0.0460607	62.7701
YSn8ZF	nyIahb	invnormFT4	Fe	MR Egger	11	0.0877214	0.0450072	0.0830932	-0.000492764	0.175936	1.09168	0.999507	1.19236	1.09(1.00-1.19)	0.0339411	156.376
YSn8ZF	nyIahb	invnormFT4	Fe	Weighted median	11	0.100226	0.0308685	0.00116683	0.0397236	0.160728	1.10542	1.04052	1.17437	1.11(1.04-1.17)	0.0339411	156.376
YSn8ZF	nyIahb	invnormFT4	Fe	Inverse variance weighted (multiplicative random effects)	11	0.0650936	0.0294847	0.0272646	0.00730361	0.122884	1.06726	1.00733	1.13075	1.07(1.01-1.13)	0.0339411	156.376
YSn8ZF	nyIahb	invnormFT4	Fe	Weighted mode	11	0.105907	0.0337142	0.0104865	0.0398275	0.171987	1.11172	1.04063	1.18766	1.11(1.04-1.19)	0.0339411	156.376
iD6KeU	MoHlEY	invnormFT4	lycopene	MR Egger	5	0.0494422	0.030703	0.205705	-0.0107357	0.10962	1.05068	0.989322	1.11585	1.05(0.99-1.12)	0.311419	39.3468
iD6KeU	MoHlEY	invnormFT4	lycopene	Weighted median	5	0.0113559	0.0189427	0.548846	-0.0257717	0.0484835	1.01142	0.974558	1.04968	1.01(0.97-1.05)	0.311419	39.3468
iD6KeU	MoHlEY	invnormFT4	lycopene	Inverse variance weighted (fixed effects)	5	0.0104621	0.0153143	0.494508	-0.019554	0.0404782	1.01052	0.980636	1.04131	1.01(0.98-1.04)	0.311419	39.3468
iD6KeU	MoHlEY	invnormFT4	lycopene	Weighted mode	5	0.0264096	0.0264721	0.374916	-0.0254757	0.0782949	1.02676	0.974846	1.08144	1.03(0.97-1.08)	0.311419	39.3468
pTTQV3	xg4wQD	invnormFT4	Mg	Weighted median	4	0.0432938	0.487267	0.929201	-0.911749	0.998337	1.04424	0.401821	2.71377	1.04(0.40-2.71)	0.0258665	101.972
pTTQV3	xg4wQD	invnormFT4	Mg	Inverse variance weighted (multiplicative random effects)	4	0.40931	0.593689	0.49055	-0.754321	1.57294	1.50578	0.47033	4.8208	1.51(0.47-4.82)	0.0258665	101.972
pTTQV3	xg4wQD	invnormFT4	Mg	Weighted mode	4	-0.347211	0.65529	0.632919	-1.63158	0.937156	0.706656	0.19562	2.55271	0.71(0.20-2.55)	0.0258665	101.972
oakOMg	4eFgHl	invnormFT4	Relative intake of carbohydrate	MR Egger	11	0.176819	0.781132	0.825977	-1.3542	1.70784	1.19341	0.258154	5.51702	1.19(0.26-5.52)	0.00167316	40.2123
oakOMg	4eFgHl	invnormFT4	Relative intake of carbohydrate	Weighted median	11	-0.00339508	0.159542	0.983022	-0.316098	0.309307	0.996611	0.728988	1.36248	1.00(0.73-1.36)	0.00167316	40.2123
oakOMg	4eFgHl	invnormFT4	Relative intake of carbohydrate	Inverse variance weighted (fixed effects)	11	0.121047	0.115959	0.296544	-0.106233	0.348327	1.12868	0.899215	1.4167	1.13(0.90-1.42)	0.00167316	40.2123
oakOMg	4eFgHl	invnormFT4	Relative intake of carbohydrate	Weighted mode	11	-0.0583275	0.220919	0.797124	-0.491328	0.374673	0.943341	0.611813	1.45452	0.94(0.61-1.45)	0.00167316	40.2123
u3njlP	UUzPQP	invnormFT4	Relative intake of fat	MR Egger	6	0.0277478	0.23928	0.91327	-0.441241	0.496736	1.02814	0.643238	1.64335	1.03(0.64-1.64)	0.00169975	63.5255
u3njlP	UUzPQP	invnormFT4	Relative intake of fat	Weighted median	6	-0.0328019	0.139391	0.813958	-0.306007	0.240404	0.96773	0.736381	1.27176	0.97(0.74-1.27)	0.00169975	63.5255
u3njlP	UUzPQP	invnormFT4	Relative intake of fat	Inverse variance weighted (fixed effects)	6	-0.106137	0.114589	0.354318	-0.330731	0.118457	0.899301	0.718398	1.12576	0.90(0.72-1.13)	0.00169975	63.5255
u3njlP	UUzPQP	invnormFT4	Relative intake of fat	Weighted mode	6	-0.0122538	0.155801	0.940361	-0.317624	0.293116	0.987821	0.727876	1.3406	0.99(0.73-1.34)	0.00169975	63.5255
F6BNXR	6tGYHw	invnormFT4	Relative intake of protein	MR Egger	7	0.05787	0.52982	0.917272	-0.980577	1.09632	1.05958	0.375095	2.99312	1.06(0.38-2.99)	0.00151923	57.2964
F6BNXR	6tGYHw	invnormFT4	Relative intake of protein	Weighted median	7	-0.00588459	0.157232	0.970145	-0.314058	0.302289	0.994133	0.730476	1.35295	0.99(0.73-1.35)	0.00151923	57.2964
F6BNXR	6tGYHw	invnormFT4	Relative intake of protein	Inverse variance weighted (fixed effects)	7	-0.0621802	0.126467	0.622952	-0.310056	0.185695	0.939714	0.733406	1.20406	0.94(0.73-1.20)	0.00151923	57.2964
F6BNXR	6tGYHw	invnormFT4	Relative intake of protein	Weighted mode	7	0.0364051	0.209759	0.867921	-0.374723	0.447533	1.03708	0.68748	1.56445	1.04(0.69-1.56)	0.00151923	57.2964
VQmUHn	k6acMl	invnormFT4	Relative intake of sugar	MR Egger	4	-1.32258	0.932776	0.291975	-3.15082	0.505664	0.266448	0.0428172	1.65809	0.27(0.04-1.66)	0.000839419	47.8075
VQmUHn	k6acMl	invnormFT4	Relative intake of sugar	Weighted median	4	-0.0468031	0.199737	0.814734	-0.438289	0.344682	0.954275	0.64514	1.41154	0.95(0.65-1.41)	0.000839419	47.8075
VQmUHn	k6acMl	invnormFT4	Relative intake of sugar	Inverse variance weighted (fixed effects)	4	0.172894	0.164265	0.292556	-0.149066	0.494854	1.18874	0.861513	1.64026	1.19(0.86-1.64)	0.000839419	47.8075
VQmUHn	k6acMl	invnormFT4	Relative intake of sugar	Weighted mode	4	-0.0416683	0.22595	0.865451	-0.48453	0.401193	0.959188	0.615987	1.49361	0.96(0.62-1.49)	0.000839419	47.8075
UGy8wI	LdVqdT	invnormFT4	retinol (UKB)	MR Egger	20	-0.160522	0.134457	0.248034	-0.424058	0.103015	0.851699	0.654386	1.10851	0.85(0.65-1.11)	0.00681559	21.6062
UGy8wI	LdVqdT	invnormFT4	retinol (UKB)	Weighted median	20	-0.0740169	0.0869841	0.394811	-0.244506	0.0964719	0.928656	0.783092	1.10128	0.93(0.78-1.10)	0.00681559	21.6062
UGy8wI	LdVqdT	invnormFT4	retinol (UKB)	Inverse variance weighted (fixed effects)	20	-0.0159686	0.0600505	0.790301	-0.133668	0.10173	0.984158	0.874881	1.10708	0.98(0.87-1.11)	0.00681559	21.6062
UGy8wI	LdVqdT	invnormFT4	retinol (UKB)	Weighted mode	20	-0.160915	0.139539	0.263132	-0.434412	0.112581	0.851364	0.647646	1.11916	0.85(0.65-1.12)	0.00681559	21.6062
JPgJbD	jQOAfx	invnormFT4	retinol	Inverse variance weighted (multiplicative random effects)	2	0.588524	0.856296	0.4919	-1.08982	2.26686	1.80133	0.336278	9.6491	1.80(0.34-9.65)	0.0222321	56.8781
i3cu57	znUagy	invnormFT4	toenail and blood selenium	MR Egger	12	-0.0776437	0.0534329	0.176843	-0.182372	0.0270849	0.925294	0.833291	1.02746	0.93(0.83-1.03)	0.0838015	73.3714
i3cu57	znUagy	invnormFT4	toenail and blood selenium	Weighted median	12	-0.0675981	0.0210784	0.00134134	-0.108912	-0.0262845	0.934636	0.896809	0.974058	0.93(0.90-0.97)	0.0838015	73.3714
i3cu57	znUagy	invnormFT4	toenail and blood selenium	Inverse variance weighted (fixed effects)	12	-0.0675293	0.0162183	3.13029e-05	-0.0993171	-0.0357414	0.9347	0.905456	0.96489	0.93(0.91-0.96)	0.0838015	73.3714
i3cu57	znUagy	invnormFT4	toenail and blood selenium	Weighted mode	12	-0.0709928	0.0239769	0.0129547	-0.117988	-0.0239982	0.931469	0.888707	0.976288	0.93(0.89-0.98)	0.0838015	73.3714
Ydpvwa	og6OUH	invnormFT4	vitamin C (UKB)	MR Egger	24	0.216871	0.140422	0.13675	-0.0583564	0.492098	1.24218	0.943314	1.63574	1.24(0.94-1.64)	0.00777178	21.1984
Ydpvwa	og6OUH	invnormFT4	vitamin C (UKB)	Weighted median	24	-0.00277342	0.0808064	0.972621	-0.161154	0.155607	0.99723	0.851161	1.16837	1.00(0.85-1.17)	0.00777178	21.1984
Ydpvwa	og6OUH	invnormFT4	vitamin C (UKB)	Inverse variance weighted (fixed effects)	24	-0.0137539	0.0551696	0.803127	-0.121886	0.0943785	0.98634	0.885249	1.09898	0.99(0.89-1.10)	0.00777178	21.1984
Ydpvwa	og6OUH	invnormFT4	vitamin C (UKB)	Weighted mode	24	0.0136545	0.148596	0.927581	-0.277593	0.304902	1.01375	0.757605	1.35649	1.01(0.76-1.36)	0.00777178	21.1984
j1cAr7	Om9bCw	invnormFT4	vitamin C	MR Egger	11	0.0580608	0.081341	0.493448	-0.101368	0.217489	1.05978	0.903601	1.24295	1.06(0.90-1.24)	0.0178633	85.9907
j1cAr7	Om9bCw	invnormFT4	vitamin C	Weighted median	11	0.0666719	0.0482884	0.167371	-0.0279734	0.161317	1.06894	0.972414	1.17506	1.07(0.97-1.18)	0.0178633	85.9907
j1cAr7	Om9bCw	invnormFT4	vitamin C	Inverse variance weighted (fixed effects)	11	0.0516971	0.0361304	0.152474	-0.0191184	0.122513	1.05306	0.981063	1.13033	1.05(0.98-1.13)	0.0178633	85.9907
j1cAr7	Om9bCw	invnormFT4	vitamin C	Weighted mode	11	0.0663017	0.0453633	0.174559	-0.0226104	0.155214	1.06855	0.977643	1.16791	1.07(0.98-1.17)	0.0178633	85.9907
bfslGb	mitZjM	invnormFT4	vitamin E	MR Egger	28	-0.0464903	0.156244	0.768412	-0.352729	0.259748	0.954574	0.702768	1.2966	0.95(0.70-1.30)	0.00915551	21.4337
bfslGb	mitZjM	invnormFT4	vitamin E	Weighted median	28	-0.154253	0.0782178	0.0485981	-0.30756	-0.00094653	0.857055	0.735239	0.999054	0.86(0.74-1.00)	0.00915551	21.4337
bfslGb	mitZjM	invnormFT4	vitamin E	Inverse variance weighted (fixed effects)	28	-0.0956404	0.0515192	0.0633962	-0.196618	0.00533725	0.908791	0.821504	1.00535	0.91(0.82-1.01)	0.00915551	21.4337
bfslGb	mitZjM	invnormFT4	vitamin E	Weighted mode	28	-0.214412	0.144276	0.148832	-0.497193	0.0683696	0.807016	0.608236	1.07076	0.81(0.61-1.07)	0.00915551	21.4337
6pWUJE	0WnYVt	invnormFT4	zinc	Inverse variance weighted (fixed effects)	2	0.0186578	0.0224575	0.406083	-0.0253588	0.0626745	1.01883	0.97496	1.06468	1.02(0.97-1.06)	0.0459593	62.6253
xTI2An	iVNvR1	invnormFT4	α-tocopherol (metabolite)	MR Egger	10	0.149762	0.417757	0.729252	-0.669042	0.968565	1.16156	0.512199	2.63416	1.16(0.51-2.63)	0.0279189	22.1552
xTI2An	iVNvR1	invnormFT4	α-tocopherol (metabolite)	Weighted median	10	0.139639	0.188619	0.459105	-0.230055	0.509332	1.14986	0.79449	1.66418	1.15(0.79-1.66)	0.0279189	22.1552
xTI2An	iVNvR1	invnormFT4	α-tocopherol (metabolite)	Inverse variance weighted (multiplicative random effects)	10	0.0552782	0.16311	0.734685	-0.264418	0.374974	1.05683	0.767653	1.45495	1.06(0.77-1.45)	0.0279189	22.1552
xTI2An	iVNvR1	invnormFT4	α-tocopherol (metabolite)	Weighted mode	10	0.460252	0.315248	0.178306	-0.157634	1.07814	1.58447	0.854163	2.9392	1.58(0.85-2.94)	0.0279189	22.1552
XBHMV4	B4NXey	invnormFT4	α-tocopherol	MR Egger	3	-0.479384	1.12969	0.744512	-2.69358	1.73481	0.619165	0.0676382	5.66787	0.62(0.07-5.67)	0.00677792	11.3782
XBHMV4	B4NXey	invnormFT4	α-tocopherol	Weighted median	3	0.357487	0.217764	0.100667	-0.0693299	0.784305	1.42973	0.933019	2.19088	1.43(0.93-2.19)	0.00677792	11.3782
XBHMV4	B4NXey	invnormFT4	α-tocopherol	Inverse variance weighted (fixed effects)	3	0.335622	0.15102	0.0262583	0.0396231	0.631621	1.39881	1.04042	1.88066	1.40(1.04-1.88)	0.00677792	11.3782
XBHMV4	B4NXey	invnormFT4	α-tocopherol	Weighted mode	3	0.423133	0.236047	0.214909	-0.0395194	0.885785	1.52674	0.961251	2.42489	1.53(0.96-2.42)	0.00677792	11.3782
OFmpl8	kkrq6J	invnormFT4	β-carotene	MR Egger	5	-0.15051	0.187966	0.481835	-0.518923	0.217903	0.860269	0.595161	1.24347	0.86(0.60-1.24)	0.0885491	76.0116
OFmpl8	kkrq6J	invnormFT4	β-carotene	Weighted median	5	0.0892468	0.0298221	0.00276579	0.0307954	0.147698	1.09335	1.03127	1.15916	1.09(1.03-1.16)	0.0885491	76.0116
OFmpl8	kkrq6J	invnormFT4	β-carotene	Inverse variance weighted (fixed effects)	5	0.093258	0.0239163	9.64486e-05	0.0463822	0.140134	1.09774	1.04747	1.15043	1.10(1.05-1.15)	0.0885491	76.0116
OFmpl8	kkrq6J	invnormFT4	β-carotene	Weighted mode	5	0.078244	0.0348898	0.0883667	0.00985993	0.146628	1.08139	1.00991	1.15792	1.08(1.01-1.16)	0.0885491	76.0116
6Y7By9	havdLg	invnormFT4	γ-tocopherol	MR Egger	13	-0.124517	0.117586	0.312325	-0.354985	0.105951	0.882923	0.701184	1.11177	0.88(0.70-1.11)	0.0434606	21.711
6Y7By9	havdLg	invnormFT4	γ-tocopherol	Weighted median	13	-0.0674378	0.0797797	0.397943	-0.223806	0.0889304	0.934786	0.79947	1.093	0.93(0.80-1.09)	0.0434606	21.711
6Y7By9	havdLg	invnormFT4	γ-tocopherol	Inverse variance weighted (fixed effects)	13	-0.0336092	0.0574638	0.558631	-0.146238	0.0790199	0.966949	0.863952	1.08223	0.97(0.86-1.08)	0.0434606	21.711
6Y7By9	havdLg	invnormFT4	γ-tocopherol	Weighted mode	13	-0.0704063	0.0854514	0.42605	-0.237891	0.0970784	0.932015	0.788289	1.10195	0.93(0.79-1.10)	0.0434606	21.711

## Sheet: Table S4
Table S4. Total effect of nutrients on TSH level
id.exposure	id.outcome	outcome	exposure	method	nsnp	b	se	pval	lo_ci	up_ci	or	or_lci95	or_uci95	estimate	total_r2	tot_F
vgTNBg	ErbT9v	invnormTSH	ascorbate	MR Egger	12	-0.0310402	0.0666502	0.651395	-0.161675	0.0995942	0.969437	0.850718	1.10472	0.97(0.85-1.10)	0.129976	25.7954
vgTNBg	ErbT9v	invnormTSH	ascorbate	Weighted median	12	0.00166342	0.0414781	0.968011	-0.0796337	0.0829606	1.00166	0.923455	1.0865	1.00(0.92-1.09)	0.129976	25.7954
vgTNBg	ErbT9v	invnormTSH	ascorbate	Inverse variance weighted (fixed effects)	12	0.0127076	0.0288458	0.659549	-0.0438302	0.0692454	1.01279	0.957116	1.0717	1.01(0.96-1.07)	0.129976	25.7954
vgTNBg	ErbT9v	invnormTSH	ascorbate	Weighted mode	12	-0.00120354	0.0450657	0.979172	-0.0895324	0.0871253	0.998797	0.914359	1.09103	1.00(0.91-1.09)	0.129976	25.7954
THnz3O	ln4lMd	invnormTSH	blood selenium	MR Egger	13	-0.0330673	0.0209898	0.143467	-0.0742073	0.0080726	0.967473	0.928479	1.00811	0.97(0.93-1.01)	0.114096	25.6492
THnz3O	ln4lMd	invnormTSH	blood selenium	Weighted median	13	-0.0139553	0.0146284	0.340088	-0.0426269	0.0147163	0.986142	0.958269	1.01483	0.99(0.96-1.01)	0.114096	25.6492
THnz3O	ln4lMd	invnormTSH	blood selenium	Inverse variance weighted (fixed effects)	13	-0.0176717	0.010548	0.0938636	-0.0383458	0.00300239	0.982484	0.96238	1.00301	0.98(0.96-1.00)	0.114096	25.6492
THnz3O	ln4lMd	invnormTSH	blood selenium	Weighted mode	13	0.00410762	0.0224406	0.857819	-0.0398759	0.0480911	1.00412	0.960909	1.04927	1.00(0.96-1.05)	0.114096	25.6492
vXCkqs	vSN6Wq	invnormTSH	Ca	MR Egger	6	0.174505	0.178576	0.383801	-0.175505	0.524515	1.19066	0.839033	1.68964	1.19(0.84-1.69)	0.0120805	80.2844
vXCkqs	vSN6Wq	invnormTSH	Ca	Weighted median	6	0.229192	0.115896	0.0479789	0.00203457	0.456349	1.25758	1.00204	1.5783	1.26(1.00-1.58)	0.0120805	80.2844
vXCkqs	vSN6Wq	invnormTSH	Ca	Inverse variance weighted (fixed effects)	6	0.263642	0.099817	0.00826008	0.0680003	0.459283	1.30166	1.07037	1.58294	1.30(1.07-1.58)	0.0120805	80.2844
vXCkqs	vSN6Wq	invnormTSH	Ca	Weighted mode	6	0.220586	0.124191	0.135861	-0.0228281	0.463999	1.24681	0.977431	1.59042	1.25(0.98-1.59)	0.0120805	80.2844
9LWq3T	EIrYJe	invnormTSH	carotene	MR Egger	25	0.271336	0.13257	0.0522775	0.0114988	0.531173	1.31172	1.01157	1.70093	1.31(1.01-1.70)	0.00818592	21.4435
9LWq3T	EIrYJe	invnormTSH	carotene	Weighted median	25	-0.0771365	0.0685888	0.260749	-0.211571	0.0572976	0.925763	0.809312	1.05897	0.93(0.81-1.06)	0.00818592	21.4435
9LWq3T	EIrYJe	invnormTSH	carotene	Inverse variance weighted (fixed effects)	25	-0.025593	0.0515768	0.619745	-0.126684	0.0754976	0.974732	0.881012	1.07842	0.97(0.88-1.08)	0.00818592	21.4435
9LWq3T	EIrYJe	invnormTSH	carotene	Weighted mode	25	-0.105317	0.130397	0.427213	-0.360895	0.15026	0.900039	0.697052	1.16214	0.90(0.70-1.16)	0.00818592	21.4435
4VphNx	rI6CdO	invnormTSH	Cu	Inverse variance weighted (fixed effects)	2	-0.0297362	0.0218174	0.172895	-0.0724983	0.0130259	0.970702	0.930067	1.01311	0.97(0.93-1.01)	0.0460607	62.7701
YSn8ZF	kyWb9L	invnormTSH	Fe	MR Egger	10	-0.00166236	0.028438	0.95482	-0.0574008	0.0540761	0.998339	0.944216	1.05556	1.00(0.94-1.06)	0.0333112	168.715
YSn8ZF	kyWb9L	invnormTSH	Fe	Weighted median	10	-0.00291271	0.02296	0.899051	-0.0479143	0.0420889	0.997092	0.953215	1.04299	1.00(0.95-1.04)	0.0333112	168.715
YSn8ZF	kyWb9L	invnormTSH	Fe	Inverse variance weighted (fixed effects)	10	0.00330783	0.0192247	0.863389	-0.0343725	0.0409881	1.00331	0.966212	1.04184	1.00(0.97-1.04)	0.0333112	168.715
YSn8ZF	kyWb9L	invnormTSH	Fe	Weighted mode	10	-0.00261861	0.0239133	0.915205	-0.0494887	0.0442514	0.997385	0.951716	1.04525	1.00(0.95-1.05)	0.0333112	168.715
iD6KeU	Yy59hy	invnormTSH	lycopene	MR Egger	5	-0.0398356	0.0300543	0.276919	-0.0987421	0.0190709	0.960947	0.905976	1.01925	0.96(0.91-1.02)	0.311419	39.3468
iD6KeU	Yy59hy	invnormTSH	lycopene	Weighted median	5	-0.0205005	0.018335	0.263519	-0.056437	0.015436	0.979708	0.945126	1.01556	0.98(0.95-1.02)	0.311419	39.3468
iD6KeU	Yy59hy	invnormTSH	lycopene	Inverse variance weighted (fixed effects)	5	-0.0109231	0.0143343	0.446046	-0.0390184	0.0171722	0.989136	0.961733	1.01732	0.99(0.96-1.02)	0.311419	39.3468
iD6KeU	Yy59hy	invnormTSH	lycopene	Weighted mode	5	-0.022322	0.0215171	0.358139	-0.0644954	0.0198514	0.977925	0.93754	1.02005	0.98(0.94-1.02)	0.311419	39.3468
pTTQV3	kLB9tq	invnormTSH	Mg	Weighted median	4	-0.41761	0.46003	0.363989	-1.31927	0.484048	0.658619	0.267331	1.62263	0.66(0.27-1.62)	0.0258665	101.972
pTTQV3	kLB9tq	invnormTSH	Mg	Inverse variance weighted (fixed effects)	4	-0.658361	0.344525	0.0560146	-1.33363	0.0169086	0.517699	0.263519	1.01705	0.52(0.26-1.02)	0.0258665	101.972
pTTQV3	kLB9tq	invnormTSH	Mg	Weighted mode	4	-0.305548	0.580371	0.635005	-1.44308	0.83198	0.73672	0.2362	2.29786	0.74(0.24-2.30)	0.0258665	101.972
oakOMg	Fswhtb	invnormTSH	Relative intake of carbohydrate	MR Egger	11	0.244738	0.593616	0.689778	-0.918749	1.40823	1.27729	0.399018	4.0887	1.28(0.40-4.09)	0.00167316	40.2123
oakOMg	Fswhtb	invnormTSH	Relative intake of carbohydrate	Weighted median	11	0.080599	0.137676	0.558261	-0.189245	0.350443	1.08394	0.827584	1.4197	1.08(0.83-1.42)	0.00167316	40.2123
oakOMg	Fswhtb	invnormTSH	Relative intake of carbohydrate	Inverse variance weighted (fixed effects)	11	-7.81743e-05	0.108729	0.999426	-0.213186	0.21303	0.999922	0.808006	1.23742	1.00(0.81-1.24)	0.00167316	40.2123
oakOMg	Fswhtb	invnormTSH	Relative intake of carbohydrate	Weighted mode	11	0.105909	0.203056	0.613321	-0.29208	0.503898	1.11172	0.746708	1.65516	1.11(0.75-1.66)	0.00167316	40.2123
u3njlP	4hrBo6	invnormTSH	Relative intake of fat	MR Egger	6	0.217255	0.227163	0.393035	-0.227983	0.662494	1.24266	0.796138	1.93962	1.24(0.80-1.94)	0.00169975	63.5255
u3njlP	4hrBo6	invnormTSH	Relative intake of fat	Weighted median	6	0.178896	0.129275	0.166407	-0.0744827	0.432275	1.1959	0.928224	1.54076	1.20(0.93-1.54)	0.00169975	63.5255
u3njlP	4hrBo6	invnormTSH	Relative intake of fat	Inverse variance weighted (fixed effects)	6	0.175602	0.105187	0.0950337	-0.0305651	0.381769	1.19196	0.969897	1.46487	1.19(0.97-1.46)	0.00169975	63.5255
u3njlP	4hrBo6	invnormTSH	Relative intake of fat	Weighted mode	6	0.17134	0.150812	0.307411	-0.124251	0.466931	1.18689	0.883158	1.59509	1.19(0.88-1.60)	0.00169975	63.5255
F6BNXR	UK6Dtb	invnormTSH	Relative intake of protein	MR Egger	7	-0.302975	0.493053	0.565776	-1.26936	0.663409	0.738618	0.281012	1.9414	0.74(0.28-1.94)	0.00151923	57.2964
F6BNXR	UK6Dtb	invnormTSH	Relative intake of protein	Weighted median	7	-0.0396246	0.146386	0.786633	-0.326542	0.247293	0.96115	0.721414	1.28055	0.96(0.72-1.28)	0.00151923	57.2964
F6BNXR	UK6Dtb	invnormTSH	Relative intake of protein	Inverse variance weighted (fixed effects)	7	-0.0894842	0.117249	0.445346	-0.319292	0.140324	0.914403	0.726663	1.15065	0.91(0.73-1.15)	0.00151923	57.2964
F6BNXR	UK6Dtb	invnormTSH	Relative intake of protein	Weighted mode	7	-0.0211512	0.202405	0.920179	-0.417864	0.375562	0.979071	0.658452	1.45581	0.98(0.66-1.46)	0.00151923	57.2964
VQmUHn	FDVdBq	invnormTSH	Relative intake of sugar	MR Egger	4	0.755011	1.41596	0.647203	-2.02027	3.53029	2.12764	0.13262	34.1339	2.13(0.13-34.13)	0.000839419	47.8075
VQmUHn	FDVdBq	invnormTSH	Relative intake of sugar	Weighted median	4	-0.00602445	0.197654	0.975684	-0.393427	0.381378	0.993994	0.67474	1.4643	0.99(0.67- 1.46)	0.000839419	47.8075
VQmUHn	FDVdBq	invnormTSH	Relative intake of sugar	Inverse variance weighted (fixed effects)	4	-0.058926	0.152645	0.699472	-0.35811	0.240258	0.942777	0.698996	1.27158	0.94(0.70- 1.27)	0.000839419	47.8075
VQmUHn	FDVdBq	invnormTSH	Relative intake of sugar	Weighted mode	4	0.0241818	0.224044	0.920863	-0.414945	0.463309	1.02448	0.660377	1.58932	1.02(0.66- 1.59)	0.000839419	47.8075
UGy8wI	tNTga8	invnormTSH	retinol (UKB)	MR Egger	19	-0.0136165	0.156134	0.931524	-0.31964	0.292407	0.986476	0.726411	1.33965	0.99(0.73-1.34)	0.00649421	21.6642
UGy8wI	tNTga8	invnormTSH	retinol (UKB)	Weighted median	19	0.0122589	0.0786937	0.876206	-0.141981	0.166499	1.01233	0.867638	1.18116	1.01(0.87-1.18)	0.00649421	21.6642
UGy8wI	tNTga8	invnormTSH	retinol (UKB)	Inverse variance weighted (fixed effects)	19	-0.0624899	0.0565606	0.269233	-0.173349	0.0483689	0.939423	0.840844	1.04956	0.94(0.84-1.05)	0.00649421	21.6642
UGy8wI	tNTga8	invnormTSH	retinol (UKB)	Weighted mode	19	0.0203813	0.131164	0.878245	-0.2367	0.277463	1.02059	0.789228	1.31978	1.02(0.79-1.32)	0.00649421	21.6642
JPgJbD	OMVVse	invnormTSH	retinol	Inverse variance weighted (fixed effects)	2	-0.200396	0.148436	0.177	-0.491331	0.0905389	0.818406	0.611811	1.09476	0.82(0.61-1.09)	0.0222321	56.8781
i3cu57	ZKFMo4	invnormTSH	toenail and blood selenium	MR Egger	12	0.066873	0.0496494	0.20774	-0.0304397	0.164186	1.06916	0.970019	1.17843	1.07(0.97-1.18)	0.0838015	73.3714
i3cu57	ZKFMo4	invnormTSH	toenail and blood selenium	Weighted median	12	0.00205951	0.0203276	0.919299	-0.0377825	0.0419015	1.00206	0.962922	1.04279	1.00(0.96-1.04)	0.0838015	73.3714
i3cu57	ZKFMo4	invnormTSH	toenail and blood selenium	Inverse variance weighted (fixed effects)	12	-0.00731513	0.0150804	0.627622	-0.0368726	0.0222424	0.992712	0.963799	1.02249	0.99(0.96-1.02)	0.0838015	73.3714
i3cu57	ZKFMo4	invnormTSH	toenail and blood selenium	Weighted mode	12	0.012815	0.0228208	0.585683	-0.0319138	0.0575438	1.0129	0.96859	1.05923	1.01(0.97-1.06)	0.0838015	73.3714
Ydpvwa	px3XqU	invnormTSH	vitamin C (UKB)	MR Egger	24	-0.00282797	0.122808	0.981836	-0.243532	0.237876	0.997176	0.783854	1.26855	1.00(0.78-1.27)	0.00777178	21.1984
Ydpvwa	px3XqU	invnormTSH	vitamin C (UKB)	Weighted median	24	0.0114208	0.0724595	0.87476	-0.1306	0.153441	1.01149	0.877569	1.16584	1.01(0.88-1.17)	0.00777178	21.1984
Ydpvwa	px3XqU	invnormTSH	vitamin C (UKB)	Inverse variance weighted (fixed effects)	24	0.0201024	0.0516142	0.696925	-0.0810613	0.121266	1.02031	0.922137	1.12893	1.02(0.92-1.13)	0.00777178	21.1984
Ydpvwa	px3XqU	invnormTSH	vitamin C (UKB)	Weighted mode	24	0.103221	0.146265	0.487453	-0.183457	0.389899	1.10874	0.832387	1.47683	1.11(0.83-1.48)	0.00777178	21.1984
j1cAr7	8AwpDt	invnormTSH	vitamin C	MR Egger	10	0.0374597	0.0585742	0.540358	-0.0773457	0.152265	1.03817	0.92557	1.16447	1.04(0.93-1.16)	0.0172042	91.0404
j1cAr7	8AwpDt	invnormTSH	vitamin C	Weighted median	10	0.0117614	0.0441068	0.789732	-0.0746879	0.0982108	1.01183	0.928033	1.1032	1.01(0.93-1.10)	0.0172042	91.0404
j1cAr7	8AwpDt	invnormTSH	vitamin C	Inverse variance weighted (fixed effects)	10	0.00822503	0.0342831	0.810396	-0.0589698	0.0754198	1.00826	0.942735	1.07834	1.01(0.94-1.08)	0.0172042	91.0404
j1cAr7	8AwpDt	invnormTSH	vitamin C	Weighted mode	10	0.0192584	0.0489989	0.70344	-0.0767795	0.115296	1.01945	0.926094	1.12221	1.02(0.93-1.12)	0.0172042	91.0404
bfslGb	jVmMib	invnormTSH	vitamin E	MR Egger	27	-0.187757	0.165266	0.266693	-0.511679	0.136164	0.828816	0.599488	1.14587	0.83(0.60-1.15)	0.00882046	21.4073
bfslGb	jVmMib	invnormTSH	vitamin E	Weighted median	27	-0.0871763	0.0746774	0.24306	-0.233544	0.0591915	0.916515	0.791723	1.06098	0.92(0.79-1.06)	0.00882046	21.4073
bfslGb	jVmMib	invnormTSH	vitamin E	Inverse variance weighted (multiplicative random effects)	27	-0.00106282	0.0646014	0.986874	-0.127681	0.125556	0.998938	0.880134	1.13378	1.00(0.88-1.13)	0.00882046	21.4073
bfslGb	jVmMib	invnormTSH	vitamin E	Weighted mode	27	-0.175701	0.17175	0.31573	-0.51233	0.160929	0.838869	0.599098	1.1746	0.84(0.60-1.17)	0.00882046	21.4073
6pWUJE	iDTb8U	invnormTSH	zinc	Inverse variance weighted (fixed effects)	2	0.00579462	0.0209034	0.781619	-0.035176	0.0467653	1.00581	0.965435	1.04788	1.01(0.97-1.05)	0.0459593	62.6253
xTI2An	k0pYpr	invnormTSH	α-tocopherol (metabolite)	MR Egger	10	-0.677651	0.28948	0.0473474	-1.24503	-0.11027	0.507809	0.287932	0.895593	0.51(0.29-0.90)	0.0279189	22.1552
xTI2An	k0pYpr	invnormTSH	α-tocopherol (metabolite)	Weighted median	10	-0.120232	0.153915	0.434711	-0.421906	0.181442	0.886715	0.655796	1.19895	0.89(0.66-1.20)	0.0279189	22.1552
xTI2An	k0pYpr	invnormTSH	α-tocopherol (metabolite)	Inverse variance weighted (fixed effects)	10	-0.122809	0.110157	0.26491	-0.338716	0.0930977	0.884432	0.712684	1.09757	0.88(0.71-1.10)	0.0279189	22.1552
xTI2An	k0pYpr	invnormTSH	α-tocopherol (metabolite)	Weighted mode	10	-0.326086	0.2141	0.162078	-0.745722	0.0935512	0.721743	0.474392	1.09807	0.72(0.47-1.10)	0.0279189	22.1552
XBHMV4	ngvFSs	invnormTSH	α-tocopherol	MR Egger	3	0.267927	1.04133	0.839679	-1.77307	2.30893	1.30725	0.16981	10.0636	1.31(0.17-10.06)	0.00677792	11.3782
XBHMV4	ngvFSs	invnormTSH	α-tocopherol	Weighted median	3	-0.0513541	0.175497	0.769812	-0.395329	0.292621	0.949942	0.673458	1.33993	0.95(0.67- 1.34)	0.00677792	11.3782
XBHMV4	ngvFSs	invnormTSH	α-tocopherol	Inverse variance weighted (fixed effects)	3	-0.0809613	0.140037	0.563167	-0.355433	0.193511	0.922229	0.70087	1.2135	0.92(0.70- 1.21)	0.00677792	11.3782
XBHMV4	ngvFSs	invnormTSH	α-tocopherol	Weighted mode	3	0.00128465	0.197433	0.995399	-0.385684	0.388253	1.00129	0.679985	1.4744	1.00(0.68- 1.47)	0.00677792	11.3782
OFmpl8	K96947	invnormTSH	β-carotene	MR Egger	5	-0.0259304	0.175318	0.8918	-0.369554	0.317693	0.974403	0.691042	1.37395	0.97(0.69-1.37)	0.0885491	76.0116
OFmpl8	K96947	invnormTSH	β-carotene	Weighted median	5	-0.0203989	0.025557	0.424771	-0.0704907	0.0296929	0.979808	0.931936	1.03014	0.98(0.93-1.03)	0.0885491	76.0116
OFmpl8	K96947	invnormTSH	β-carotene	Inverse variance weighted (fixed effects)	5	-0.0152677	0.0223472	0.494478	-0.0590681	0.0285328	0.984848	0.942643	1.02894	0.98(0.94-1.03)	0.0885491	76.0116
OFmpl8	K96947	invnormTSH	β-carotene	Weighted mode	5	-0.0201611	0.0306468	0.546566	-0.0802288	0.0399066	0.980041	0.922905	1.04071	0.98(0.92-1.04)	0.0885491	76.0116
6Y7By9	L2AN9H	invnormTSH	γ-tocopherol	MR Egger	13	-0.016114	0.132625	0.905486	-0.276058	0.24383	0.984015	0.758769	1.27613	0.98(0.76-1.28)	0.0434606	21.711
6Y7By9	L2AN9H	invnormTSH	γ-tocopherol	Weighted median	13	-0.00351244	0.075391	0.96284	-0.151279	0.144254	0.996494	0.859608	1.15518	1.00(0.86-1.16)	0.0434606	21.711
6Y7By9	L2AN9H	invnormTSH	γ-tocopherol	Inverse variance weighted (fixed effects)	13	-0.0350355	0.0532638	0.510684	-0.139433	0.0693616	0.965571	0.869852	1.07182	0.97(0.87-1.07)	0.0434606	21.711
6Y7By9	L2AN9H	invnormTSH	γ-tocopherol	Weighted mode	13	-0.0197862	0.0773006	0.802313	-0.171295	0.131723	0.980408	0.842573	1.14079	0.98(0.84-1.14)	0.0434606	21.711

## Sheet: Table S5
Table S5. Causal effect of immune cells on hyperthyroidism
id.exposure	id.outcome	outcome	exposure	method	nsnp	b	se	pval	lo_ci	up_ci	or	or_lci95	or_uci95	estimate	total_r2	tot_F
ebi-a-GCST90001391	of9uxr	hyperthyroidism	ebi-a-GCST90001391	Inverse variance weighted (fixed effects)	6	-0.0894102	0.0817748	0.274231	-0.249689	0.0708684	0.91447	0.779043	1.07344	0.91(0.78-1.07)	0.0390781	24.7461
ebi-a-GCST90001392	xCZPyv	hyperthyroidism	ebi-a-GCST90001392	Inverse variance weighted (fixed effects)	12	0.0839942	0.0820628	0.306055	-0.0768489	0.244837	1.08762	0.92603	1.27741	1.09(0.93-1.28)	0.0824747	27.2886
ebi-a-GCST90001393	IbYvkJ	hyperthyroidism	ebi-a-GCST90001393	Inverse variance weighted (fixed effects)	7	0.0108771	0.105775	0.918096	-0.196443	0.218197	1.01094	0.821648	1.24383	1.01(0.82-1.24)	0.0471752	25.8093
ebi-a-GCST90001394	Rvp9xO	hyperthyroidism	ebi-a-GCST90001394	Inverse variance weighted (fixed effects)	10	0.0647278	0.0895436	0.469764	-0.110778	0.240233	1.06687	0.895138	1.27155	1.07(0.90-1.27)	0.063868	24.8682
ebi-a-GCST90001395	Cuxf46	hyperthyroidism	ebi-a-GCST90001395	Inverse variance weighted (fixed effects)	7	0.0371435	0.098645	0.706518	-0.156201	0.230488	1.03784	0.855388	1.25921	1.04(0.86-1.26)	0.0485337	26.5905
ebi-a-GCST90001396	qGUB44	hyperthyroidism	ebi-a-GCST90001396	Inverse variance weighted (fixed effects)	8	0.0516943	0.104898	0.622151	-0.153906	0.257295	1.05305	0.857352	1.29343	1.05(0.86-1.29)	0.0513816	24.6923
ebi-a-GCST90001397	Jlr5Rw	hyperthyroidism	ebi-a-GCST90001397	Inverse variance weighted (fixed effects)	16	-0.0091002	0.0609881	0.881386	-0.128637	0.110436	0.990941	0.879293	1.11677	0.99(0.88-1.12)	0.0988987	24.9689
ebi-a-GCST90001398	0W9bM2	hyperthyroidism	ebi-a-GCST90001398	Inverse variance weighted (fixed effects)	9	0.037137	0.105605	0.725094	-0.169849	0.244123	1.03784	0.843792	1.2765	1.04(0.84-1.28)	0.0602077	25.9534
ebi-a-GCST90001399	XttWRW	hyperthyroidism	ebi-a-GCST90001399	Inverse variance weighted (fixed effects)	9	-0.0624345	0.0682898	0.360581	-0.196282	0.0714135	0.939475	0.82178	1.07403	0.94(0.82-1.07)	0.117036	53.712
ebi-a-GCST90001400	MNM4MM	hyperthyroidism	ebi-a-GCST90001400	Inverse variance weighted (fixed effects)	7	0.0518204	0.093089	0.577749	-0.130634	0.234275	1.05319	0.877539	1.26399	1.05(0.88-1.26)	0.0487198	26.6976
ebi-a-GCST90001401	SDVM8N	hyperthyroidism	ebi-a-GCST90001401	Inverse variance weighted (fixed effects)	11	0.034259	0.071775	0.633141	-0.10642	0.174938	1.03485	0.899047	1.19117	1.03(0.90-1.19)	0.0977057	35.8722
ebi-a-GCST90001402	LOuCfJ	hyperthyroidism	ebi-a-GCST90001402	Inverse variance weighted (fixed effects)	6	0.0845157	0.0880199	0.336961	-0.0880034	0.257035	1.08819	0.915758	1.29309	1.09(0.92-1.29)	0.0373048	23.5732
ebi-a-GCST90001403	Diyib0	hyperthyroidism	ebi-a-GCST90001403	Inverse variance weighted (fixed effects)	12	-0.0153254	0.0757018	0.839569	-0.163701	0.13305	0.984791	0.848996	1.14231	0.98(0.85-1.14)	0.0778016	25.6119
ebi-a-GCST90001404	2UWI5e	hyperthyroidism	ebi-a-GCST90001404	Inverse variance weighted (fixed effects)	17	0.0620257	0.0724571	0.391979	-0.0799902	0.204042	1.06399	0.923125	1.22635	1.06(0.92-1.23)	0.106889	25.626
ebi-a-GCST90001405	lcLloU	hyperthyroidism	ebi-a-GCST90001405	Inverse variance weighted (fixed effects)	7	0.006172	0.116246	0.957657	-0.221669	0.234013	1.00619	0.80118	1.26366	1.01(0.80-1.26)	0.0427294	23.2685
ebi-a-GCST90001406	Mwu2ND	hyperthyroidism	ebi-a-GCST90001406	Inverse variance weighted (fixed effects)	14	-0.0398278	0.0708932	0.574252	-0.178779	0.0991229	0.960955	0.836291	1.1042	0.96(0.84-1.10)	0.0989678	28.5736
ebi-a-GCST90001407	8qhzmi	hyperthyroidism	ebi-a-GCST90001407	Inverse variance weighted (fixed effects)	5	0.112565	0.113017	0.31925	-0.108948	0.334078	1.11914	0.896777	1.39665	1.12(0.90-1.40)	0.0352311	26.6579
ebi-a-GCST90001408	pb6ePa	hyperthyroidism	ebi-a-GCST90001408	Inverse variance weighted (fixed effects)	16	0.0394155	0.0667634	0.554938	-0.0914407	0.170272	1.0402	0.912615	1.18563	1.04(0.91-1.19)	0.107028	27.2673
ebi-a-GCST90001409	wpk4G2	hyperthyroidism	ebi-a-GCST90001409	Inverse variance weighted (fixed effects)	10	0.0110985	0.0766132	0.884819	-0.139063	0.16126	1.01116	0.870173	1.17499	1.01(0.87-1.17)	0.0660412	25.7742
ebi-a-GCST90001410	HFgEYx	hyperthyroidism	ebi-a-GCST90001410	Inverse variance weighted (fixed effects)	12	0.0480723	0.0762837	0.528578	-0.101444	0.197588	1.04925	0.903532	1.21846	1.05(0.90-1.22)	0.078121	25.7331
ebi-a-GCST90001411	Wktt9L	hyperthyroidism	ebi-a-GCST90001411	Inverse variance weighted (fixed effects)	8	-0.137055	0.102099	0.179475	-0.33717	0.0630593	0.871922	0.713788	1.06509	0.87(0.71-1.07)	0.0504889	24.2472
ebi-a-GCST90001412	HDjdA0	hyperthyroidism	ebi-a-GCST90001412	Inverse variance weighted (fixed effects)	10	0.0638729	0.0895448	0.475656	-0.111635	0.239381	1.06596	0.894371	1.27046	1.07(0.89-1.27)	0.0718762	28.2278
ebi-a-GCST90001413	YhG56L	hyperthyroidism	ebi-a-GCST90001413	Inverse variance weighted (fixed effects)	7	0.0274579	0.0932998	0.768531	-0.15541	0.210325	1.02784	0.856064	1.23408	1.03(0.86-1.23)	0.0442373	24.1276
ebi-a-GCST90001414	N3W83O	hyperthyroidism	ebi-a-GCST90001414	Inverse variance weighted (fixed effects)	5	0.0632415	0.117635	0.590847	-0.167323	0.293806	1.06528	0.845927	1.34152	1.07(0.85-1.34)	0.0315808	23.8058
ebi-a-GCST90001415	MTzIWH	hyperthyroidism	ebi-a-GCST90001415	Inverse variance weighted (fixed effects)	8	-0.0165013	0.101794	0.871223	-0.216017	0.183014	0.983634	0.805722	1.20083	0.98(0.81-1.20)	0.0524132	25.2224
ebi-a-GCST90001416	xFbaos	hyperthyroidism	ebi-a-GCST90001416	Inverse variance weighted (fixed effects)	9	0.0995806	0.0783939	0.203992	-0.0540713	0.253233	1.10471	0.947365	1.28818	1.10(0.95-1.29)	0.0578515	24.8754
ebi-a-GCST90001417	wUSrGM	hyperthyroidism	ebi-a-GCST90001417	Inverse variance weighted (fixed effects)	9	0.0716355	0.0924219	0.438285	-0.109511	0.252782	1.07426	0.896272	1.2876	1.07(0.90-1.29)	0.0612365	26.4331
ebi-a-GCST90001418	rsxOkp	hyperthyroidism	ebi-a-GCST90001418	Inverse variance weighted (fixed effects)	8	0.0166024	0.109468	0.879451	-0.197954	0.231159	1.01674	0.820407	1.26006	1.02(0.82-1.26)	0.054024	26.0347
ebi-a-GCST90001419	KBlnVl	hyperthyroidism	ebi-a-GCST90001419	Inverse variance weighted (fixed effects)	6	0.124787	0.119039	0.29451	-0.108531	0.358104	1.13291	0.897151	1.43061	1.13(0.90-1.43)	0.0363275	22.9386
ebi-a-GCST90001420	h6OWBJ	hyperthyroidism	ebi-a-GCST90001420	Inverse variance weighted (fixed effects)	6	0.0427947	0.11015	0.697635	-0.173099	0.258688	1.04372	0.841055	1.29523	1.04(0.84-1.30)	0.0367253	23.1866
ebi-a-GCST90001421	dazSUs	hyperthyroidism	ebi-a-GCST90001421	Inverse variance weighted (multiplicative random effects)	10	-0.192181	0.138194	0.164327	-0.46304	0.0786784	0.825157	0.629367	1.08186	0.83(0.63-1.08)	0.0604969	23.4775
ebi-a-GCST90001422	IeEm3A	hyperthyroidism	ebi-a-GCST90001422	Inverse variance weighted (fixed effects)	8	-0.0245421	0.0987489	0.803724	-0.21809	0.169006	0.975757	0.804053	1.18413	0.98(0.80-1.18)	0.0498071	23.9157
ebi-a-GCST90001423	1NjnZh	hyperthyroidism	ebi-a-GCST90001423	Inverse variance weighted (multiplicative random effects)	9	0.0750279	0.174124	0.66655	-0.266255	0.416311	1.07791	0.766244	1.51636	1.08(0.77-1.52)	0.0561754	24.125
ebi-a-GCST90001424	IwgkEA	hyperthyroidism	ebi-a-GCST90001424	Inverse variance weighted (fixed effects)	11	-0.0906386	0.0912359	0.320489	-0.269461	0.0881838	0.913348	0.763791	1.09219	0.91(0.76-1.09)	0.0795029	28.6197
ebi-a-GCST90001425	usIUE5	hyperthyroidism	ebi-a-GCST90001425	Inverse variance weighted (fixed effects)	14	0.0216894	0.0726908	0.765414	-0.120785	0.164163	1.02193	0.886225	1.17841	1.02(0.89-1.18)	0.0873392	24.8881
ebi-a-GCST90001426	G7uNQJ	hyperthyroidism	ebi-a-GCST90001426	Inverse variance weighted (fixed effects)	13	0.0246425	0.0723178	0.73329	-0.1171	0.166385	1.02495	0.889496	1.18103	1.02(0.89-1.18)	0.0887312	27.2789
ebi-a-GCST90001427	bQfojt	hyperthyroidism	ebi-a-GCST90001427	Inverse variance weighted (fixed effects)	13	0.0298355	0.0809198	0.712348	-0.128767	0.188438	1.03029	0.879179	1.20736	1.03(0.88-1.21)	0.0840286	25.7005
ebi-a-GCST90001428	yGS4pF	hyperthyroidism	ebi-a-GCST90001428	Inverse variance weighted (fixed effects)	10	0.00514352	0.0718166	0.942904	-0.135617	0.145904	1.00516	0.873177	1.15709	1.01(0.87-1.16)	0.0623783	24.2562
ebi-a-GCST90001429	CS6Cvq	hyperthyroidism	ebi-a-GCST90001429	Inverse variance weighted (fixed effects)	12	0.0306087	0.0792843	0.699451	-0.124789	0.186006	1.03108	0.882683	1.20443	1.03(0.88-1.20)	0.0783446	25.8059
ebi-a-GCST90001430	0xV322	hyperthyroidism	ebi-a-GCST90001430	Inverse variance weighted (fixed effects)	16	0.0817012	0.0721684	0.257596	-0.0597488	0.223151	1.08513	0.942001	1.25001	1.09(0.94-1.25)	0.102168	25.8809
ebi-a-GCST90001431	EHHFqS	hyperthyroidism	ebi-a-GCST90001431	Inverse variance weighted (fixed effects)	13	0.098575	0.076579	0.198013	-0.0515199	0.24867	1.1036	0.949785	1.28232	1.10(0.95-1.28)	0.0881507	27.0832
ebi-a-GCST90001432	rXnyPL	hyperthyroidism	ebi-a-GCST90001432	Inverse variance weighted (fixed effects)	13	0.0672234	0.0758808	0.375667	-0.081503	0.21595	1.06953	0.92173	1.24104	1.07(0.92-1.24)	0.0945003	29.2376
ebi-a-GCST90001433	bEqoPt	hyperthyroidism	ebi-a-GCST90001433	Inverse variance weighted (fixed effects)	13	-0.0553202	0.0624061	0.375372	-0.177636	0.0669958	0.946182	0.837247	1.06929	0.95(0.84-1.07)	0.117051	37.1395
ebi-a-GCST90001434	GBlSRc	hyperthyroidism	ebi-a-GCST90001434	Inverse variance weighted (fixed effects)	9	-0.137297	0.0880272	0.118827	-0.309831	0.0352359	0.871711	0.733571	1.03586	0.87(0.73-1.04)	0.0700417	30.5117
ebi-a-GCST90001435	JO8g50	hyperthyroidism	ebi-a-GCST90001435	Inverse variance weighted (fixed effects)	8	0.0889689	0.107174	0.406463	-0.121092	0.29903	1.09305	0.885952	1.34855	1.09(0.89-1.35)	0.0521207	25.0739
ebi-a-GCST90001436	prqW6u	hyperthyroidism	ebi-a-GCST90001436	Inverse variance weighted (fixed effects)	13	-0.0356664	0.0752707	0.635612	-0.183197	0.111864	0.964962	0.832604	1.11836	0.96(0.83-1.12)	0.095105	29.4443
ebi-a-GCST90001437	kweu1R	hyperthyroidism	ebi-a-GCST90001437	Inverse variance weighted (multiplicative random effects)	10	-0.104379	0.132431	0.430591	-0.363944	0.155185	0.900883	0.69493	1.16787	0.90(0.69-1.17)	0.0632289	24.6025
ebi-a-GCST90001438	xlzGJm	hyperthyroidism	ebi-a-GCST90001438	Inverse variance weighted (fixed effects)	9	-0.107047	0.0986208	0.277727	-0.300344	0.08625	0.898484	0.740564	1.09008	0.90(0.74-1.09)	0.0556902	23.8912
ebi-a-GCST90001439	MdlZQU	hyperthyroidism	ebi-a-GCST90001439	Inverse variance weighted (fixed effects)	5	-0.0455164	0.117055	0.69739	-0.274944	0.183912	0.955504	0.759614	1.20191	0.96(0.76-1.20)	0.0507897	39.0603
ebi-a-GCST90001440	1TVgoA	hyperthyroidism	ebi-a-GCST90001440	Inverse variance weighted (fixed effects)	11	-0.0863802	0.0793124	0.276104	-0.241832	0.0690721	0.917245	0.785188	1.07151	0.92(0.79-1.07)	0.066579	23.629
ebi-a-GCST90001441	Dl6jXZ	hyperthyroidism	ebi-a-GCST90001441	Inverse variance weighted (fixed effects)	13	0.0193495	0.0842094	0.818264	-0.145701	0.1844	1.01954	0.864416	1.2025	1.02(0.86-1.20)	0.0798051	24.2967
ebi-a-GCST90001442	YoqMy5	hyperthyroidism	ebi-a-GCST90001442	Inverse variance weighted (fixed effects)	12	0.0138775	0.0799377	0.862177	-0.1428	0.170555	1.01397	0.866927	1.18596	1.01(0.87-1.19)	0.0904098	30.175
ebi-a-GCST90001443	U0T78c	hyperthyroidism	ebi-a-GCST90001443	Inverse variance weighted (fixed effects)	5	0.045403	0.121513	0.708666	-0.192762	0.283568	1.04645	0.824679	1.32786	1.05(0.82-1.33)	0.029924	22.5245
ebi-a-GCST90001444	EelKiJ	hyperthyroidism	ebi-a-GCST90001444	Inverse variance weighted (fixed effects)	8	-0.0493689	0.113425	0.663376	-0.271681	0.172944	0.95183	0.762097	1.1888	0.95(0.76-1.19)	0.0511717	24.5995
ebi-a-GCST90001445	Cceoag	hyperthyroidism	ebi-a-GCST90001445	Inverse variance weighted (fixed effects)	6	0.0221759	0.114445	0.846357	-0.202137	0.246488	1.02242	0.816983	1.27952	1.02(0.82-1.28)	0.0389383	24.6472
ebi-a-GCST90001446	FhOD9a	hyperthyroidism	ebi-a-GCST90001446	Inverse variance weighted (fixed effects)	5	0.100293	0.113211	0.375672	-0.1216	0.322186	1.1055	0.885503	1.38014	1.11(0.89-1.38)	0.0353607	26.7595
ebi-a-GCST90001447	H8BGlo	hyperthyroidism	ebi-a-GCST90001447	Inverse variance weighted (fixed effects)	12	-0.155314	0.069646	0.0257442	-0.29182	-0.0188078	0.856146	0.746903	0.981368	0.86(0.75-0.98)	0.0774124	25.48
ebi-a-GCST90001448	ObbwLA	hyperthyroidism	ebi-a-GCST90001448	Inverse variance weighted (fixed effects)	4	0.238419	0.143715	0.0971205	-0.0432615	0.5201	1.26924	0.957661	1.6822	1.27(0.96-1.68)	0.0300396	23.3436
ebi-a-GCST90001449	nZwolX	hyperthyroidism	ebi-a-GCST90001449	Inverse variance weighted (fixed effects)	6	0.0809413	0.0775715	0.296744	-0.0710988	0.232982	1.08431	0.93137	1.26236	1.08(0.93-1.26)	0.0454667	24.102
ebi-a-GCST90001450	hxusp5	hyperthyroidism	ebi-a-GCST90001450	Inverse variance weighted (fixed effects)	9	0.0367389	0.0740038	0.61958	-0.108309	0.181786	1.03742	0.897351	1.19936	1.04(0.90-1.20)	0.084572	30.8875
ebi-a-GCST90001451	k3cy2G	hyperthyroidism	ebi-a-GCST90001451	Inverse variance weighted (fixed effects)	12	-0.00253113	0.0539857	0.962605	-0.108343	0.103281	0.997472	0.89732	1.1088	1.00(0.90-1.11)	0.134154	39.1093
ebi-a-GCST90001452	2hyVFd	hyperthyroidism	ebi-a-GCST90001452	Inverse variance weighted (multiplicative random effects)	8	-0.0038509	0.141124	0.978231	-0.280454	0.272753	0.996157	0.75544	1.31358	1.00(0.76-1.31)	0.0646792	26.0011
ebi-a-GCST90001453	ddjX89	hyperthyroidism	ebi-a-GCST90001453	Inverse variance weighted (fixed effects)	9	0.01204	0.083471	0.88531	-0.151563	0.175643	1.01211	0.859363	1.19201	1.01(0.86-1.19)	0.0695029	25.1471
ebi-a-GCST90001454	yd4SQy	hyperthyroidism	ebi-a-GCST90001454	Inverse variance weighted (fixed effects)	6	0.17008	0.111965	0.128751	-0.0493716	0.389532	1.1854	0.951827	1.47629	1.19(0.95-1.48)	0.0457284	24.0477
ebi-a-GCST90001455	F7U7l2	hyperthyroidism	ebi-a-GCST90001455	Inverse variance weighted (fixed effects)	5	0.0565196	0.107777	0.599993	-0.154724	0.267763	1.05815	0.856652	1.30704	1.06(0.86-1.31)	0.0370146	23.3315
ebi-a-GCST90001456	tI4LGt	hyperthyroidism	ebi-a-GCST90001456	Inverse variance weighted (fixed effects)	8	0.0587646	0.0995093	0.554826	-0.136274	0.253803	1.06053	0.872604	1.28892	1.06(0.87-1.29)	0.0601521	24.0807
ebi-a-GCST90001457	Tu66D9	hyperthyroidism	ebi-a-GCST90001457	Inverse variance weighted (fixed effects)	8	-0.0100572	0.0875174	0.908511	-0.181591	0.161477	0.989993	0.833942	1.17525	0.99(0.83-1.18)	0.0624535	25.2549
ebi-a-GCST90001458	xWlEX7	hyperthyroidism	ebi-a-GCST90001458	Inverse variance weighted (fixed effects)	8	0.0774738	0.094028	0.409972	-0.106821	0.261769	1.08055	0.898686	1.29923	1.08(0.90-1.30)	0.0645245	29.1247
ebi-a-GCST90001459	eCoA43	hyperthyroidism	ebi-a-GCST90001459	Inverse variance weighted (fixed effects)	14	-0.0326559	0.0724296	0.652088	-0.174618	0.109306	0.967872	0.839778	1.1155	0.97(0.84-1.12)	0.093247	24.9378
ebi-a-GCST90001460	FEwAkL	hyperthyroidism	ebi-a-GCST90001460	Inverse variance weighted (fixed effects)	11	0.0291407	0.0657805	0.657767	-0.0997891	0.158071	1.02957	0.905028	1.17125	1.03(0.91-1.17)	0.0910059	30.5995
ebi-a-GCST90001461	zaeXAd	hyperthyroidism	ebi-a-GCST90001461	Inverse variance weighted (fixed effects)	12	-0.0462508	0.0566083	0.413909	-0.157203	0.0647013	0.954802	0.854531	1.06684	0.95(0.85-1.07)	0.188429	65.0291
ebi-a-GCST90001462	65F8Z7	hyperthyroidism	ebi-a-GCST90001462	Inverse variance weighted (fixed effects)	7	-0.153278	0.118017	0.194021	-0.384592	0.0780361	0.857891	0.680728	1.08116	0.86(0.68-1.08)	0.0556388	28.44
ebi-a-GCST90001463	0FWcKT	hyperthyroidism	ebi-a-GCST90001463	Inverse variance weighted (fixed effects)	9	-0.0756334	0.0972199	0.436591	-0.266184	0.114918	0.927156	0.766298	1.12178	0.93(0.77-1.12)	0.0634501	25.594
ebi-a-GCST90001464	GfxJIB	hyperthyroidism	ebi-a-GCST90001464	Inverse variance weighted (fixed effects)	9	0.00334635	0.0934396	0.971431	-0.179795	0.186488	1.00335	0.835441	1.20501	1.00(0.84-1.21)	0.0671921	27.028
ebi-a-GCST90001465	pKY2AX	hyperthyroidism	ebi-a-GCST90001465	Inverse variance weighted (fixed effects)	9	0.00851677	0.0900455	0.924646	-0.167972	0.185006	1.00855	0.845377	1.20323	1.01(0.85-1.20)	0.0680402	27.5807
ebi-a-GCST90001466	ad5KZC	hyperthyroidism	ebi-a-GCST90001466	Inverse variance weighted (fixed effects)	9	-0.00472705	0.0874565	0.956895	-0.176142	0.166688	0.995284	0.838499	1.18139	1.00(0.84-1.18)	0.0614187	24.4592
ebi-a-GCST90001467	HMLPSc	hyperthyroidism	ebi-a-GCST90001467	Inverse variance weighted (fixed effects)	13	0.0536059	0.0690317	0.43743	-0.0816963	0.188908	1.05507	0.921552	1.20793	1.06(0.92-1.21)	0.106736	31.2146
ebi-a-GCST90001468	wTOAUq	hyperthyroidism	ebi-a-GCST90001468	Inverse variance weighted (fixed effects)	7	-0.129089	0.105895	0.222833	-0.336644	0.0784651	0.878896	0.714163	1.08163	0.88(0.71-1.08)	0.0591695	30.3582
ebi-a-GCST90001469	hXn24Y	hyperthyroidism	ebi-a-GCST90001469	Inverse variance weighted (fixed effects)	7	-0.088664	0.0935266	0.343125	-0.271976	0.0946481	0.915153	0.761872	1.09927	0.92(0.76-1.10)	0.0598778	30.9541
ebi-a-GCST90001470	hFWpHJ	hyperthyroidism	ebi-a-GCST90001470	Inverse variance weighted (fixed effects)	11	0.0410629	0.0656943	0.531931	-0.0876979	0.169824	1.04192	0.916038	1.1851	1.04(0.92-1.19)	0.103383	35.2411
ebi-a-GCST90001471	QrLlHo	hyperthyroidism	ebi-a-GCST90001471	Inverse variance weighted (fixed effects)	6	0.0765932	0.0702314	0.275456	-0.0610603	0.214247	1.0796	0.940767	1.23893	1.08(0.94-1.24)	0.0952772	59.7288
ebi-a-GCST90001472	5hz91w	hyperthyroidism	ebi-a-GCST90001472	Inverse variance weighted (fixed effects)	6	-0.0695474	0.0483544	0.150353	-0.164322	0.0252271	0.932816	0.848469	1.02555	0.93(0.85-1.03)	0.278169	217.089
ebi-a-GCST90001473	roKyIH	hyperthyroidism	ebi-a-GCST90001473	Inverse variance weighted (multiplicative random effects)	7	-0.0456792	0.0724954	0.528631	-0.18777	0.0964119	0.955348	0.828805	1.10121	0.96(0.83-1.10)	0.283799	192.581
ebi-a-GCST90001474	Syc0ux	hyperthyroidism	ebi-a-GCST90001474	Inverse variance weighted (fixed effects)	12	0.0281412	0.0737745	0.70287	-0.116457	0.172739	1.02854	0.890068	1.18856	1.03(0.89-1.19)	0.0860934	26.6675
ebi-a-GCST90001475	Omr8g5	hyperthyroidism	ebi-a-GCST90001475	Inverse variance weighted (fixed effects)	6	-0.155845	0.0989581	0.11529	-0.349802	0.0381131	0.855692	0.704827	1.03885	0.86(0.70-1.04)	0.0389585	24.2416
ebi-a-GCST90001476	7UkC9y	hyperthyroidism	ebi-a-GCST90001476	Wald ratio	1	0.0198591	0.267136	0.940739	-0.503728	0.543447	1.02006	0.604273	1.72193	1.02(0.60-1.72)	0.00669941	24.2333
ebi-a-GCST90001477	tudYS9	hyperthyroidism	ebi-a-GCST90001477	Inverse variance weighted (fixed effects)	6	0.127332	0.111041	0.251498	-0.0903072	0.344972	1.13579	0.91365	1.41195	1.14(0.91-1.41)	0.0384919	23.8329
ebi-a-GCST90001478	4oE1V9	hyperthyroidism	ebi-a-GCST90001478	Inverse variance weighted (multiplicative random effects)	9	0.101665	0.120471	0.398725	-0.134457	0.337788	1.10701	0.87419	1.40184	1.11(0.87-1.40)	0.0708751	29.0463
ebi-a-GCST90001479	mDvoiR	hyperthyroidism	ebi-a-GCST90001479	Inverse variance weighted (fixed effects)	8	0.0868844	0.0881983	0.324574	-0.0859843	0.259753	1.09077	0.917609	1.29661	1.09(0.92-1.30)	0.0556242	25.2388
ebi-a-GCST90001480	jVTpb6	hyperthyroidism	ebi-a-GCST90001480	Inverse variance weighted (fixed effects)	13	-0.142619	0.0680438	0.0360832	-0.275985	-0.00925318	0.867084	0.758824	0.990789	0.87(0.76-0.99)	0.11661	34.4325
ebi-a-GCST90001481	mrIqnt	hyperthyroidism	ebi-a-GCST90001481	Inverse variance weighted (fixed effects)	11	-0.0250326	0.0671274	0.709214	-0.156602	0.106537	0.975278	0.855044	1.11242	0.98(0.86-1.11)	0.140547	50.9174
ebi-a-GCST90001482	jnDF8C	hyperthyroidism	ebi-a-GCST90001482	Inverse variance weighted (fixed effects)	12	0.0140343	0.0720276	0.845513	-0.12714	0.155208	1.01413	0.880611	1.1679	1.01(0.88-1.17)	0.126072	41.1617
ebi-a-GCST90001483	F1KG1F	hyperthyroidism	ebi-a-GCST90001483	Inverse variance weighted (fixed effects)	13	0.0170842	0.0340913	0.61628	-0.0497348	0.0839032	1.01723	0.951482	1.08752	1.02(0.95-1.09)	0.431546	198.023
ebi-a-GCST90001484	3erm0P	hyperthyroidism	ebi-a-GCST90001484	Inverse variance weighted (fixed effects)	13	0.0598796	0.0547662	0.274232	-0.0474622	0.167221	1.06171	0.953647	1.18202	1.06(0.95-1.18)	0.201179	66.3126
ebi-a-GCST90001485	zhA2y7	hyperthyroidism	ebi-a-GCST90001485	Inverse variance weighted (multiplicative random effects)	14	-0.000996124	0.0472801	0.983191	-0.0936652	0.0916729	0.999004	0.910588	1.09601	1.00(0.91-1.10)	0.478719	224.471
ebi-a-GCST90001486	zUr8gI	hyperthyroidism	ebi-a-GCST90001486	Inverse variance weighted (fixed effects)	2	0.012328	0.201569	0.951232	-0.382747	0.407403	1.0124	0.681986	1.50291	1.01(0.68-1.50)	0.0130878	22.5577
ebi-a-GCST90001487	wc6qrr	hyperthyroidism	ebi-a-GCST90001487	Inverse variance weighted (fixed effects)	11	0.0390868	0.0808121	0.628616	-0.119305	0.197479	1.03986	0.887537	1.21833	1.04(0.89-1.22)	0.0734029	24.6655
ebi-a-GCST90001488	tWYm64	hyperthyroidism	ebi-a-GCST90001488	Inverse variance weighted (fixed effects)	5	0.106893	0.105338	0.310218	-0.0995689	0.313355	1.11282	0.905228	1.36801	1.11(0.91-1.37)	0.0340532	24.1911
ebi-a-GCST90001489	ReRgGO	hyperthyroidism	ebi-a-GCST90001489	Inverse variance weighted (fixed effects)	17	0.055994	0.045776	0.221248	-0.033727	0.145715	1.05759	0.966835	1.15687	1.06(0.97-1.16)	0.207891	52.2897
ebi-a-GCST90001490	eyx83t	hyperthyroidism	ebi-a-GCST90001490	Inverse variance weighted (fixed effects)	2	-0.0342959	0.186171	0.853843	-0.399191	0.330599	0.966286	0.670863	1.3918	0.97(0.67-1.39)	0.0142168	24.7623
ebi-a-GCST90001491	KtpcHl	hyperthyroidism	ebi-a-GCST90001491	Inverse variance weighted (fixed effects)	9	0.0381459	0.0541534	0.481182	-0.0679949	0.144287	1.03888	0.934265	1.15522	1.04(0.93-1.16)	0.155505	70.1164
ebi-a-GCST90001492	gUAPwt	hyperthyroidism	ebi-a-GCST90001492	Inverse variance weighted (fixed effects)	6	0.0413038	0.0940828	0.660651	-0.143099	0.225706	1.04217	0.866669	1.25321	1.04(0.87-1.25)	0.0421877	24.9447
ebi-a-GCST90001493	oCXqFD	hyperthyroidism	ebi-a-GCST90001493	Inverse variance weighted (fixed effects)	12	0.0745969	0.0632494	0.238235	-0.0493719	0.198566	1.07745	0.951827	1.21965	1.08(0.95-1.22)	0.13556	44.7457
ebi-a-GCST90001494	upTWjV	hyperthyroidism	ebi-a-GCST90001494	Inverse variance weighted (fixed effects)	12	0.183465	0.0679697	0.00695016	0.0502448	0.316686	1.20137	1.05153	1.37257	1.20(1.05-1.37)	0.102175	32.4717
ebi-a-GCST90001495	44VZwt	hyperthyroidism	ebi-a-GCST90001495	Inverse variance weighted (fixed effects)	10	0.00281847	0.0517503	0.956566	-0.0986122	0.104249	1.00282	0.906094	1.10988	1.00(0.91-1.11)	0.177806	73.398
ebi-a-GCST90001496	NZTMef	hyperthyroidism	ebi-a-GCST90001496	Inverse variance weighted (fixed effects)	12	0.0734928	0.0551226	0.182446	-0.0345475	0.181533	1.07626	0.966042	1.19905	1.08(0.97-1.20)	0.202184	72.3095
ebi-a-GCST90001497	aL5q4N	hyperthyroidism	ebi-a-GCST90001497	Inverse variance weighted (fixed effects)	10	0.00547356	0.0588083	0.925844	-0.109791	0.120738	1.00549	0.896022	1.12833	1.01(0.90-1.13)	0.18348	76.9853
ebi-a-GCST90001498	pfFkb0	hyperthyroidism	ebi-a-GCST90001498	Inverse variance weighted (fixed effects)	10	0.0730992	0.078661	0.352737	-0.0810765	0.227275	1.07584	0.922123	1.25517	1.08(0.92-1.26)	0.0731953	26.8044
ebi-a-GCST90001499	mXqnGc	hyperthyroidism	ebi-a-GCST90001499	Inverse variance weighted (fixed effects)	10	-0.0931079	0.0694543	0.180062	-0.229238	0.0430224	0.911095	0.795139	1.04396	0.91(0.80-1.04)	0.122502	47.8281
ebi-a-GCST90001500	vw8koT	hyperthyroidism	ebi-a-GCST90001500	Inverse variance weighted (fixed effects)	13	-0.0160733	0.0621823	0.796031	-0.137951	0.105804	0.984055	0.871142	1.1116	0.98(0.87-1.11)	0.10354	30.4116
ebi-a-GCST90001501	M6bJKa	hyperthyroidism	ebi-a-GCST90001501	Inverse variance weighted (fixed effects)	4	0.0453697	0.111247	0.683398	-0.172674	0.263413	1.04641	0.841412	1.30136	1.05(0.84-1.30)	0.0290321	25.4152
ebi-a-GCST90001502	YOm6Rj	hyperthyroidism	ebi-a-GCST90001502	Inverse variance weighted (fixed effects)	11	-0.0163064	0.0681423	0.810873	-0.149865	0.117252	0.983826	0.860824	1.1244	0.98(0.86-1.12)	0.140257	50.7955
ebi-a-GCST90001503	pWRe0Q	hyperthyroidism	ebi-a-GCST90001503	Inverse variance weighted (fixed effects)	11	0.0300505	0.0708244	0.67135	-0.108765	0.168866	1.03051	0.896941	1.18396	1.03(0.90-1.18)	0.0914602	31.3441
ebi-a-GCST90001504	AofjPQ	hyperthyroidism	ebi-a-GCST90001504	Inverse variance weighted (fixed effects)	4	-0.0390566	0.0992102	0.693821	-0.233509	0.155395	0.961696	0.791751	1.16812	0.96(0.79-1.17)	0.0389368	34.4372
ebi-a-GCST90001505	z3XFdp	hyperthyroidism	ebi-a-GCST90001505	Inverse variance weighted (fixed effects)	9	-0.0321557	0.0660557	0.626403	-0.161625	0.0973136	0.968356	0.85076	1.10221	0.97(0.85-1.10)	0.0860509	35.8513
ebi-a-GCST90001506	bTW3nA	hyperthyroidism	ebi-a-GCST90001506	Inverse variance weighted (fixed effects)	9	-0.089134	0.0675741	0.18715	-0.221579	0.0433112	0.914723	0.801252	1.04426	0.91(0.80-1.04)	0.0753524	31.0308
ebi-a-GCST90001507	QgSbEs	hyperthyroidism	ebi-a-GCST90001507	Inverse variance weighted (fixed effects)	11	-0.0645215	0.0714602	0.366579	-0.204584	0.0755405	0.937516	0.814987	1.07847	0.94(0.81-1.08)	0.0953996	32.5298
ebi-a-GCST90001508	sqL5qz	hyperthyroidism	ebi-a-GCST90001508	Inverse variance weighted (fixed effects)	10	0.0489185	0.0722045	0.498089	-0.0926022	0.190439	1.05013	0.911556	1.20978	1.05(0.91-1.21)	0.102351	39.0637
ebi-a-GCST90001509	zNWwTq	hyperthyroidism	ebi-a-GCST90001509	Inverse variance weighted (fixed effects)	11	-0.0390725	0.0678094	0.564473	-0.171979	0.0938339	0.961681	0.841997	1.09838	0.96(0.84-1.10)	0.0986283	34.0695
ebi-a-GCST90001510	HbM4bR	hyperthyroidism	ebi-a-GCST90001510	Inverse variance weighted (fixed effects)	7	0.0401768	0.0715402	0.57439	-0.100042	0.180396	1.04099	0.904799	1.19769	1.04(0.90-1.20)	0.0669581	34.8257
ebi-a-GCST90001511	Fi8CIS	hyperthyroidism	ebi-a-GCST90001511	Inverse variance weighted (fixed effects)	10	-0.00974985	0.0609797	0.87297	-0.12927	0.10977	0.990298	0.878737	1.11602	0.99(0.88-1.12)	0.0962844	36.5016
ebi-a-GCST90001512	ELTe2k	hyperthyroidism	ebi-a-GCST90001512	Inverse variance weighted (fixed effects)	9	-0.062062	0.0616589	0.314157	-0.182913	0.0587895	0.939825	0.83284	1.06055	0.94(0.83-1.06)	0.0810047	33.5636
ebi-a-GCST90001513	0tGQBz	hyperthyroidism	ebi-a-GCST90001513	Inverse variance weighted (fixed effects)	7	-0.00970768	0.0994449	0.922235	-0.20462	0.185204	0.990339	0.814957	1.20346	0.99(0.81-1.20)	0.047467	24.183
ebi-a-GCST90001514	Bq4oE8	hyperthyroidism	ebi-a-GCST90001514	Inverse variance weighted (fixed effects)	6	-0.0639817	0.0674439	0.342791	-0.196172	0.0682084	0.938022	0.821871	1.07059	0.94(0.82-1.07)	0.0735768	24.5011
ebi-a-GCST90001515	CsZhDq	hyperthyroidism	ebi-a-GCST90001515	Inverse variance weighted (fixed effects)	10	0.0117973	0.0491982	0.810493	-0.0846313	0.108226	1.01187	0.918851	1.1143	1.01(0.92-1.11)	0.202532	46.8826
ebi-a-GCST90001516	sBRset	hyperthyroidism	ebi-a-GCST90001516	Inverse variance weighted (fixed effects)	10	-0.0192585	0.056576	0.733554	-0.130147	0.0916304	0.980926	0.877966	1.09596	0.98(0.88-1.10)	0.1453	31.3822
ebi-a-GCST90001517	orgogV	hyperthyroidism	ebi-a-GCST90001517	Inverse variance weighted (fixed effects)	15	-0.00958314	0.0472478	0.83927	-0.102189	0.0830225	0.990463	0.902859	1.08657	0.99(0.90-1.09)	0.21799	34.2313
ebi-a-GCST90001518	3VXONo	hyperthyroidism	ebi-a-GCST90001518	Inverse variance weighted (fixed effects)	11	0.0191752	0.0547081	0.725963	-0.0880527	0.126403	1.01936	0.915713	1.13474	1.02(0.92-1.13)	0.166951	33.6324
ebi-a-GCST90001519	4lch6u	hyperthyroidism	ebi-a-GCST90001519	Inverse variance weighted (fixed effects)	9	-0.0338411	0.0567122	0.550697	-0.144997	0.0773149	0.966725	0.865025	1.08038	0.97(0.87-1.08)	0.133016	31.5031
ebi-a-GCST90001520	WI0sVE	hyperthyroidism	ebi-a-GCST90001520	Inverse variance weighted (fixed effects)	9	-0.00359867	0.0524427	0.945291	-0.106386	0.0991891	0.996408	0.899077	1.10428	1.00(0.90-1.10)	0.142026	33.9902
ebi-a-GCST90001521	d81pJ1	hyperthyroidism	ebi-a-GCST90001521	Inverse variance weighted (fixed effects)	8	0.0565766	0.066918	0.397853	-0.0745826	0.187736	1.05821	0.928131	1.20651	1.06(0.93-1.21)	0.100737	25.8909
ebi-a-GCST90001522	cH3tPO	hyperthyroidism	ebi-a-GCST90001522	Inverse variance weighted (fixed effects)	6	0.0529854	0.074768	0.478533	-0.0935599	0.199531	1.05441	0.910683	1.22083	1.05(0.91-1.22)	0.0765511	25.5737
ebi-a-GCST90001523	rSpfn9	hyperthyroidism	ebi-a-GCST90001523	Inverse variance weighted (multiplicative random effects)	10	0.0741132	0.0845219	0.380567	-0.0915496	0.239776	1.07693	0.912516	1.27096	1.08(0.91-1.27)	0.134646	28.7386
ebi-a-GCST90001524	WU8Ocq	hyperthyroidism	ebi-a-GCST90001524	Inverse variance weighted (multiplicative random effects)	9	0.0426734	0.0979239	0.662995	-0.149257	0.234604	1.0436	0.861347	1.26441	1.04(0.86-1.26)	0.128194	30.1604
ebi-a-GCST90001525	DMjiDE	hyperthyroidism	ebi-a-GCST90001525	Inverse variance weighted (multiplicative random effects)	14	-0.0288643	0.0666339	0.664885	-0.159467	0.101738	0.971548	0.852598	1.10709	0.97(0.85-1.11)	0.192196	31.321
ebi-a-GCST90001526	UerCDW	hyperthyroidism	ebi-a-GCST90001526	Inverse variance weighted (fixed effects)	12	-0.000939069	0.037647	0.9801	-0.0747272	0.0728491	0.999061	0.927997	1.07557	1.00(0.93-1.08)	0.286647	61.7814
ebi-a-GCST90001527	PfaPGc	hyperthyroidism	ebi-a-GCST90001527	Inverse variance weighted (fixed effects)	14	0.0310408	0.0452858	0.493064	-0.0577193	0.119801	1.03153	0.943915	1.12727	1.03(0.94-1.13)	0.203718	33.6791
ebi-a-GCST90001528	wmT37x	hyperthyroidism	ebi-a-GCST90001528	Inverse variance weighted (fixed effects)	10	-0.0175081	0.0380221	0.645178	-0.0920313	0.0570151	0.982644	0.912077	1.05867	0.98(0.91-1.06)	0.259623	64.7676
ebi-a-GCST90001529	h6umJ5	hyperthyroidism	ebi-a-GCST90001529	Inverse variance weighted (fixed effects)	5	0.0395062	0.0895056	0.658936	-0.135925	0.214937	1.0403	0.872908	1.23978	1.04(0.87-1.24)	0.064352	25.4754
ebi-a-GCST90001530	Lj0rX1	hyperthyroidism	ebi-a-GCST90001530	Inverse variance weighted (fixed effects)	7	0.0131732	0.0594213	0.824554	-0.103293	0.129639	1.01326	0.901863	1.13842	1.01(0.90-1.14)	0.136265	41.6267
ebi-a-GCST90001531	J2iyIg	hyperthyroidism	ebi-a-GCST90001531	Inverse variance weighted (fixed effects)	10	-0.028876	0.0502456	0.565496	-0.127357	0.0696054	0.971537	0.880419	1.07209	0.97(0.88-1.07)	0.203752	47.2118
ebi-a-GCST90001532	ZZ1UyL	hyperthyroidism	ebi-a-GCST90001532	Inverse variance weighted (fixed effects)	12	-0.047228	0.0470441	0.315422	-0.139434	0.0449783	0.95387	0.86985	1.04601	0.95(0.87-1.05)	0.23527	47.2756
ebi-a-GCST90001533	CP0SLe	hyperthyroidism	ebi-a-GCST90001533	Inverse variance weighted (fixed effects)	10	-0.0581496	0.0444025	0.19033	-0.145178	0.0288793	0.943509	0.864868	1.0293	0.94(0.86-1.03)	0.220617	52.254
ebi-a-GCST90001534	vtrUan	hyperthyroidism	ebi-a-GCST90001534	Inverse variance weighted (fixed effects)	11	-0.00447943	0.0731659	0.951182	-0.147885	0.138926	0.995531	0.862531	1.14904	1.00(0.86-1.15)	0.0783379	26.1403
ebi-a-GCST90001535	lxZ7js	hyperthyroidism	ebi-a-GCST90001535	Inverse variance weighted (multiplicative random effects)	12	-0.143806	0.119846	0.230168	-0.378703	0.0910914	0.866056	0.684749	1.09537	0.87(0.68-1.10)	0.0898984	28.1025
ebi-a-GCST90001536	E1iUJN	hyperthyroidism	ebi-a-GCST90001536	Inverse variance weighted (fixed effects)	7	0.0888828	0.103448	0.39023	-0.113876	0.291642	1.09295	0.892369	1.33862	1.09(0.89-1.34)	0.0523451	26.9791
ebi-a-GCST90001537	nzEEwT	hyperthyroidism	ebi-a-GCST90001537	Inverse variance weighted (fixed effects)	10	-0.115912	0.0755577	0.12501	-0.264005	0.0321814	0.890554	0.76797	1.0327	0.89(0.77-1.03)	0.0710006	25.8629
ebi-a-GCST90001538	ux7TDb	hyperthyroidism	ebi-a-GCST90001538	Inverse variance weighted (fixed effects)	15	0.0599362	0.0547381	0.273533	-0.0473505	0.167223	1.06177	0.953753	1.18202	1.06(0.95-1.18)	0.102496	25.9695
ebi-a-GCST90001539	7YU6Vg	hyperthyroidism	ebi-a-GCST90001539	Inverse variance weighted (fixed effects)	8	0.0178187	0.0950451	0.851288	-0.16847	0.204107	1.01798	0.844957	1.22643	1.02(0.84-1.23)	0.0541316	24.4513
ebi-a-GCST90001540	R28m76	hyperthyroidism	ebi-a-GCST90001540	Inverse variance weighted (fixed effects)	8	-0.0818891	0.0929811	0.378477	-0.264132	0.100354	0.921374	0.767872	1.10556	0.92(0.77-1.11)	0.053831	24.0802
ebi-a-GCST90001541	zXzdlV	hyperthyroidism	ebi-a-GCST90001541	Inverse variance weighted (multiplicative random effects)	14	-0.000905571	0.099585	0.992745	-0.196092	0.194281	0.999095	0.821936	1.21444	1.00(0.82-1.21)	0.0962489	25.9554
ebi-a-GCST90001542	5Q4cRd	hyperthyroidism	ebi-a-GCST90001542	Inverse variance weighted (multiplicative random effects)	8	-0.00646587	0.123078	0.958103	-0.247699	0.234767	0.993555	0.780595	1.26461	0.99(0.78-1.26)	0.0545411	24.4162
ebi-a-GCST90001543	w7HO8l	hyperthyroidism	ebi-a-GCST90001543	Inverse variance weighted (fixed effects)	10	-0.00721001	0.102785	0.944077	-0.208669	0.194249	0.992816	0.811664	1.2144	0.99(0.81-1.21)	0.0684223	25.0898
ebi-a-GCST90001544	XopgWC	hyperthyroidism	ebi-a-GCST90001544	Inverse variance weighted (fixed effects)	12	0.172659	0.0803336	0.0316127	0.0152051	0.330113	1.18846	1.01532	1.39112	1.19(1.02-1.39)	0.0845097	26.2624
ebi-a-GCST90001545	CKGl5g	hyperthyroidism	ebi-a-GCST90001545	Inverse variance weighted (fixed effects)	4	-0.100989	0.123254	0.412582	-0.342566	0.140588	0.903943	0.709946	1.15095	0.90(0.71-1.15)	0.0325512	28.5154
ebi-a-GCST90001546	KxIYqS	hyperthyroidism	ebi-a-GCST90001546	Inverse variance weighted (fixed effects)	7	-0.140396	0.100866	0.163952	-0.338093	0.0573018	0.869014	0.713129	1.05898	0.87(0.71-1.06)	0.0551512	28.5098
ebi-a-GCST90001547	klRlgz	hyperthyroidism	ebi-a-GCST90001547	Inverse variance weighted (fixed effects)	7	-0.2097	0.111691	0.0604499	-0.428615	0.0092148	0.810827	0.651411	1.00926	0.81(0.65-1.01)	0.0565389	29.2701
ebi-a-GCST90001548	rj9BVX	hyperthyroidism	ebi-a-GCST90001548	Inverse variance weighted (fixed effects)	8	-0.0702174	0.104462	0.501468	-0.274963	0.134528	0.932191	0.7596	1.144	0.93(0.76-1.14)	0.0547375	24.5092
ebi-a-GCST90001549	Vmzh8e	hyperthyroidism	ebi-a-GCST90001549	Inverse variance weighted (fixed effects)	15	0.0942991	0.070758	0.182631	-0.0443865	0.232985	1.09889	0.956584	1.26236	1.10(0.96-1.26)	0.098017	24.7112
ebi-a-GCST90001550	C0hh8r	hyperthyroidism	ebi-a-GCST90001550	Inverse variance weighted (fixed effects)	7	0.0631864	0.112713	0.575073	-0.157731	0.284104	1.06523	0.854079	1.32857	1.07(0.85-1.33)	0.0465104	23.8251
ebi-a-GCST90001551	bjnl0d	hyperthyroidism	ebi-a-GCST90001551	Inverse variance weighted (fixed effects)	10	0.0782288	0.121167	0.51852	-0.159258	0.315716	1.08137	0.852776	1.37124	1.08(0.85-1.37)	0.070253	25.57
ebi-a-GCST90001552	AjWwOA	hyperthyroidism	ebi-a-GCST90001552	Inverse variance weighted (fixed effects)	11	0.218819	0.110048	0.0467688	0.00312409	0.434513	1.24461	1.00313	1.54421	1.24(1.00- 1.54)	0.0737135	24.7059
ebi-a-GCST90001553	bFXCyI	hyperthyroidism	ebi-a-GCST90001553	Inverse variance weighted (fixed effects)	14	-0.114619	0.106958	0.283889	-0.324256	0.0950188	0.891706	0.723065	1.09968	0.89(0.72-1.10)	0.0983076	26.5711
ebi-a-GCST90001554	ySgV8E	hyperthyroidism	ebi-a-GCST90001554	Inverse variance weighted (fixed effects)	9	0.036483	0.0824137	0.657997	-0.125048	0.198014	1.03716	0.882455	1.21898	1.04(0.88-1.22)	0.062879	25.2363
ebi-a-GCST90001555	eipSGh	hyperthyroidism	ebi-a-GCST90001555	Inverse variance weighted (fixed effects)	10	0.0145539	0.0858025	0.865309	-0.153619	0.182727	1.01466	0.857599	1.20049	1.01(0.86-1.20)	0.104926	40.0444
ebi-a-GCST90001556	SnxIqM	hyperthyroidism	ebi-a-GCST90001556	Inverse variance weighted (fixed effects)	5	0.0818662	0.0887588	0.356349	-0.0921011	0.255834	1.08531	0.912013	1.29154	1.09(0.91-1.29)	0.0404011	28.8063
ebi-a-GCST90001557	cEBnhD	hyperthyroidism	ebi-a-GCST90001557	Inverse variance weighted (fixed effects)	6	-0.0261974	0.105097	0.803153	-0.232188	0.179793	0.974143	0.792797	1.19697	0.97(0.79-1.20)	0.0450464	26.6361
ebi-a-GCST90001558	t9iKq3	hyperthyroidism	ebi-a-GCST90001558	Inverse variance weighted (fixed effects)	6	-0.115892	0.100961	0.251015	-0.313776	0.081992	0.890571	0.730683	1.08545	0.89(0.73-1.09)	0.0649541	39.5958
ebi-a-GCST90001559	K23xk4	hyperthyroidism	ebi-a-GCST90001559	Inverse variance weighted (fixed effects)	5	-0.162873	0.112109	0.146278	-0.382608	0.0568613	0.849699	0.682081	1.05851	0.85(0.68-1.06)	0.042094	30.0663
ebi-a-GCST90001560	GxugpG	hyperthyroidism	ebi-a-GCST90001560	Inverse variance weighted (fixed effects)	8	-0.116477	0.103503	0.260444	-0.319343	0.08639	0.890051	0.726626	1.09023	0.89(0.73-1.09)	0.0704674	32.0864
ebi-a-GCST90001561	R9bgxp	hyperthyroidism	ebi-a-GCST90001561	Inverse variance weighted (fixed effects)	9	0.0343781	0.0707504	0.627033	-0.104293	0.173049	1.03498	0.900962	1.18892	1.03(0.90-1.19)	0.105618	44.8351
ebi-a-GCST90001562	I0pPK0	hyperthyroidism	ebi-a-GCST90001562	Inverse variance weighted (fixed effects)	8	0.0428059	0.12137	0.724321	-0.19508	0.280691	1.04374	0.822769	1.32404	1.04(0.82-1.32)	0.0580788	26.3442
ebi-a-GCST90001564	Wv6QFu	hyperthyroidism	ebi-a-GCST90001564	Inverse variance weighted (fixed effects)	2	0.0546225	0.20029	0.78507	-0.337946	0.447191	1.05614	0.713234	1.56391	1.06(0.71-1.56)	0.0123204	21.3556
ebi-a-GCST90001565	Cxpqeh	hyperthyroidism	ebi-a-GCST90001565	Inverse variance weighted (fixed effects)	3	-0.120874	0.174083	0.487465	-0.462076	0.220329	0.886146	0.629974	1.24649	0.89(0.63-1.25)	0.0207368	24.1617
ebi-a-GCST90001566	YNrN4P	hyperthyroidism	ebi-a-GCST90001566	Inverse variance weighted (fixed effects)	8	0.216122	0.10359	0.0369493	0.0130858	0.419158	1.24125	1.01317	1.52068	1.24(1.01-1.52)	0.0536608	23.9998
ebi-a-GCST90001567	AaCBnE	hyperthyroidism	ebi-a-GCST90001567	Inverse variance weighted (fixed effects)	9	0.158469	0.0972517	0.103214	-0.0321447	0.349082	1.17172	0.968366	1.41777	1.17(0.97-1.42)	0.0590932	23.8448
ebi-a-GCST90001568	DicsRS	hyperthyroidism	ebi-a-GCST90001568	Inverse variance weighted (fixed effects)	8	0.0808327	0.116203	0.486671	-0.146926	0.308591	1.08419	0.863358	1.36151	1.08(0.86-1.36)	0.0534147	24.1092
ebi-a-GCST90001569	v5rPIl	hyperthyroidism	ebi-a-GCST90001569	Inverse variance weighted (fixed effects)	10	-0.0471425	0.084289	0.57596	-0.212349	0.118064	0.953951	0.808682	1.12532	0.95(0.81-1.13)	0.0753077	27.5596
ebi-a-GCST90001570	cBiuSw	hyperthyroidism	ebi-a-GCST90001570	Inverse variance weighted (fixed effects)	14	0.059044	0.0660108	0.371076	-0.0703371	0.188425	1.06082	0.93208	1.20735	1.06(0.93-1.21)	0.112193	30.7984
ebi-a-GCST90001571	LiH9CP	hyperthyroidism	ebi-a-GCST90001571	Inverse variance weighted (fixed effects)	12	0.0952105	0.077385	0.218566	-0.056464	0.246885	1.09989	0.9451	1.28003	1.10(0.95-1.28)	0.0894826	27.9597
ebi-a-GCST90001572	g5mdeB	hyperthyroidism	ebi-a-GCST90001572	Inverse variance weighted (fixed effects)	8	0.0344851	0.0895542	0.700182	-0.141041	0.210011	1.03509	0.868453	1.23369	1.04(0.87-1.23)	0.0640365	28.9578
ebi-a-GCST90001573	atDrpr	hyperthyroidism	ebi-a-GCST90001573	Inverse variance weighted (fixed effects)	14	-0.0556363	0.0682649	0.415069	-0.189436	0.078163	0.945883	0.827426	1.0813	0.95(0.83-1.08)	0.104245	28.3626
ebi-a-GCST90001574	Peh7f7	hyperthyroidism	ebi-a-GCST90001574	Inverse variance weighted (fixed effects)	11	-0.0556127	0.0771212	0.470843	-0.20677	0.0955448	0.945905	0.813206	1.10026	0.95(0.81-1.10)	0.0870966	29.6193
ebi-a-GCST90001575	SNiyDd	hyperthyroidism	ebi-a-GCST90001575	Inverse variance weighted (fixed effects)	12	-0.0984905	0.0744586	0.185917	-0.244429	0.0474484	0.906204	0.783151	1.04859	0.91(0.78-1.05)	0.0835943	25.952
ebi-a-GCST90001576	siMJra	hyperthyroidism	ebi-a-GCST90001576	Inverse variance weighted (fixed effects)	8	-0.0928831	0.102986	0.367109	-0.294735	0.108969	0.9113	0.744729	1.11513	0.91(0.74-1.12)	0.0488291	23.4091
ebi-a-GCST90001577	LMmLr2	hyperthyroidism	ebi-a-GCST90001577	Inverse variance weighted (fixed effects)	15	0.059115	0.0765193	0.439789	-0.0908628	0.209093	1.0609	0.913143	1.23256	1.06(0.91-1.23)	0.0952802	25.5564
ebi-a-GCST90001578	VFjypQ	hyperthyroidism	ebi-a-GCST90001578	Inverse variance weighted (fixed effects)	13	-0.0795209	0.0744851	0.285697	-0.225512	0.0664699	0.923559	0.798108	1.06873	0.92(0.80-1.07)	0.0831296	25.4006
ebi-a-GCST90001579	gKETPH	hyperthyroidism	ebi-a-GCST90001579	Inverse variance weighted (fixed effects)	8	0.0946962	0.0944868	0.316239	-0.090498	0.27989	1.09932	0.913476	1.32298	1.10(0.91-1.32)	0.0484104	23.0201
ebi-a-GCST90001580	WWf9fC	hyperthyroidism	ebi-a-GCST90001580	Inverse variance weighted (fixed effects)	8	-0.0472619	0.0903094	0.600742	-0.224268	0.129744	0.953838	0.799101	1.13854	0.95(0.80-1.14)	0.0610343	29.4132
ebi-a-GCST90001581	ktYNKs	hyperthyroidism	ebi-a-GCST90001581	Inverse variance weighted (fixed effects)	11	0.0306305	0.0721029	0.670971	-0.110691	0.171952	1.0311	0.895215	1.18762	1.03(0.90-1.19)	0.101143	36.9998
ebi-a-GCST90001582	xTejWT	hyperthyroidism	ebi-a-GCST90001582	Inverse variance weighted (fixed effects)	12	0.104015	0.0845082	0.218386	-0.0616207	0.269652	1.10962	0.940239	1.30951	1.11(0.94-1.31)	0.0870944	28.7483
ebi-a-GCST90001583	PURG0J	hyperthyroidism	ebi-a-GCST90001583	Inverse variance weighted (fixed effects)	12	0.112402	0.0839452	0.180571	-0.0521301	0.276935	1.11896	0.949205	1.31908	1.12(0.95-1.32)	0.0796038	26.0619
ebi-a-GCST90001584	Vuhpti	hyperthyroidism	ebi-a-GCST90001584	Inverse variance weighted (fixed effects)	7	0.242418	0.0945923	0.0103843	0.0570168	0.427819	1.27433	1.05867	1.53391	1.27(1.06-1.53)	0.0478105	25.9735
ebi-a-GCST90001585	SwyQym	hyperthyroidism	ebi-a-GCST90001585	Inverse variance weighted (fixed effects)	11	-0.0409592	0.0789516	0.603908	-0.195704	0.113786	0.959868	0.822255	1.12051	0.96(0.82-1.12)	0.0805389	28.8024
ebi-a-GCST90001586	ZfsY4C	hyperthyroidism	ebi-a-GCST90001586	Inverse variance weighted (fixed effects)	9	-0.11521	0.0927485	0.214172	-0.296997	0.0665771	0.891179	0.743046	1.06884	0.89(0.74-1.07)	0.0553507	23.5613
ebi-a-GCST90001587	pI0vhy	hyperthyroidism	ebi-a-GCST90001587	Inverse variance weighted (fixed effects)	9	0.114124	0.0917744	0.213674	-0.0657539	0.294002	1.12089	0.936361	1.34179	1.12(0.94-1.34)	0.0564956	24.0778
ebi-a-GCST90001588	OumHL4	hyperthyroidism	ebi-a-GCST90001588	Inverse variance weighted (fixed effects)	12	-0.0928425	0.0755913	0.219366	-0.241001	0.0553164	0.911337	0.785841	1.05687	0.91(0.79-1.06)	0.0953103	31.9566
ebi-a-GCST90001589	S8IdxF	hyperthyroidism	ebi-a-GCST90001589	Inverse variance weighted (fixed effects)	4	0.00814587	0.123659	0.947478	-0.234225	0.250517	1.00818	0.791183	1.28469	1.01(0.79-1.28)	0.0238594	22.2856
ebi-a-GCST90001590	kKKr7P	hyperthyroidism	ebi-a-GCST90001590	Inverse variance weighted (fixed effects)	10	-0.0877144	0.0905069	0.332472	-0.265108	0.0896791	0.916022	0.767123	1.09382	0.92(0.77-1.09)	0.0678137	26.4872
ebi-a-GCST90001591	AG68pr	hyperthyroidism	ebi-a-GCST90001591	Inverse variance weighted (fixed effects)	5	-0.0253939	0.120363	0.832905	-0.261306	0.210518	0.974926	0.770045	1.23432	0.97(0.77-1.23)	0.0296617	22.3883
ebi-a-GCST90001592	AT35z9	hyperthyroidism	ebi-a-GCST90001592	Inverse variance weighted (fixed effects)	11	0.0421897	0.0811714	0.60323	-0.116906	0.201286	1.04309	0.889669	1.22297	1.04(0.89-1.22)	0.0695212	24.7241
ebi-a-GCST90001593	yPWgrZ	hyperthyroidism	ebi-a-GCST90001593	Inverse variance weighted (fixed effects)	6	0.0366881	0.0965826	0.704048	-0.152614	0.22599	1.03737	0.858461	1.25356	1.04(0.86-1.25)	0.036539	23.1404
ebi-a-GCST90001594	qWBN2W	hyperthyroidism	ebi-a-GCST90001594	Inverse variance weighted (fixed effects)	7	-0.181433	0.0787646	0.0212518	-0.335811	-0.0270541	0.834074	0.714758	0.973309	0.83(0.71-0.97)	0.0654663	36.4673
ebi-a-GCST90001595	l1pAkC	hyperthyroidism	ebi-a-GCST90001595	Inverse variance weighted (fixed effects)	4	0.204324	0.136807	0.1353	-0.0638173	0.472466	1.2267	0.938176	1.60394	1.23(0.94-1.60)	0.0243266	22.8325
ebi-a-GCST90001596	Mf680Y	hyperthyroidism	ebi-a-GCST90001596	Inverse variance weighted (multiplicative random effects)	9	0.115783	0.128279	0.366745	-0.135644	0.36721	1.12275	0.873153	1.4437	1.12(0.87-1.44)	0.064831	28.0537
ebi-a-GCST90001597	gtSFQ7	hyperthyroidism	ebi-a-GCST90001597	Inverse variance weighted (fixed effects)	5	0.340916	0.132121	0.00987053	0.081959	0.599874	1.40624	1.08541	1.82189	1.41(1.09-1.82)	0.0416721	31.8478
ebi-a-GCST90001598	NDhKYF	hyperthyroidism	ebi-a-GCST90001598	Inverse variance weighted (fixed effects)	10	-0.0291762	0.0784568	0.709985	-0.182952	0.124599	0.971245	0.832808	1.13269	0.97(0.83-1.13)	0.0739729	29.085
ebi-a-GCST90001599	yUsU8t	hyperthyroidism	ebi-a-GCST90001599	Inverse variance weighted (fixed effects)	7	-0.0167445	0.0975688	0.863738	-0.207979	0.17449	0.983395	0.812224	1.19064	0.98(0.81-1.19)	0.0571019	31.6642
ebi-a-GCST90001600	EEMWPS	hyperthyroidism	ebi-a-GCST90001600	Inverse variance weighted (fixed effects)	6	-0.04147	0.117234	0.723537	-0.27125	0.18831	0.959378	0.762426	1.20721	0.96(0.76-1.21)	0.0386922	24.4583
ebi-a-GCST90001601	OuuRkq	hyperthyroidism	ebi-a-GCST90001601	Inverse variance weighted (fixed effects)	5	-0.468784	0.1258	0.000194215	-0.715351	-0.222216	0.625763	0.48902	0.800742	0.63(0.49-0.80)	0.0333657	25.177
ebi-a-GCST90001602	nbWsMY	hyperthyroidism	ebi-a-GCST90001602	Inverse variance weighted (fixed effects)	10	0.0287829	0.0963556	0.765157	-0.160074	0.21764	1.0292	0.852081	1.24314	1.03(0.85-1.24)	0.0634679	24.7899
ebi-a-GCST90001603	MIj0KO	hyperthyroidism	ebi-a-GCST90001603	Inverse variance weighted (fixed effects)	6	-0.241802	0.1161	0.0372778	-0.469358	-0.0142465	0.785211	0.625404	0.985855	0.79(0.63-0.99)	0.0407433	25.8099
ebi-a-GCST90001604	bPmKWd	hyperthyroidism	ebi-a-GCST90001604	Inverse variance weighted (fixed effects)	7	-0.0348903	0.0844001	0.679319	-0.200314	0.130534	0.965711	0.818473	1.13944	0.97(0.82-1.14)	0.0637889	35.6347
ebi-a-GCST90001605	aJRVTn	hyperthyroidism	ebi-a-GCST90001605	Inverse variance weighted (fixed effects)	10	-0.0705451	0.088254	0.424092	-0.243523	0.102433	0.931886	0.783861	1.10786	0.93(0.78-1.11)	0.0622741	24.2927
ebi-a-GCST90001606	AVam14	hyperthyroidism	ebi-a-GCST90001606	Inverse variance weighted (fixed effects)	4	0.0603009	0.14997	0.68762	-0.23364	0.354241	1.06216	0.791647	1.4251	1.06(0.79-1.43)	0.0238039	22.33
ebi-a-GCST90001607	8XEDT1	hyperthyroidism	ebi-a-GCST90001607	Inverse variance weighted (fixed effects)	7	0.0191477	0.0928018	0.836534	-0.162744	0.201039	1.01933	0.849809	1.22267	1.02(0.85-1.22)	0.0442153	24.1878
ebi-a-GCST90001608	oFl9QM	hyperthyroidism	ebi-a-GCST90001608	Inverse variance weighted (fixed effects)	12	-0.0772077	0.0680282	0.256402	-0.210543	0.0561276	0.925698	0.810144	1.05773	0.93(0.81-1.06)	0.0992773	33.571
ebi-a-GCST90001609	Sx91eI	hyperthyroidism	ebi-a-GCST90001609	Inverse variance weighted (fixed effects)	7	0.0346257	0.0752791	0.645542	-0.112921	0.182173	1.03523	0.893221	1.19982	1.04(0.89-1.20)	0.074626	41.981
ebi-a-GCST90001610	Y2nVTj	hyperthyroidism	ebi-a-GCST90001610	Inverse variance weighted (fixed effects)	9	0.0804453	0.0685662	0.240695	-0.0539443	0.214835	1.08377	0.947485	1.23966	1.08(0.95-1.24)	0.0937706	42.0562
ebi-a-GCST90001611	8wH6eA	hyperthyroidism	ebi-a-GCST90001611	Inverse variance weighted (fixed effects)	9	0.0726387	0.0682382	0.287108	-0.0611082	0.206386	1.07534	0.940721	1.22923	1.08(0.94-1.23)	0.0938742	42.1075
ebi-a-GCST90001612	YEagA4	hyperthyroidism	ebi-a-GCST90001612	Inverse variance weighted (multiplicative random effects)	7	0.102102	0.133083	0.44296	-0.158741	0.362944	1.1075	0.853218	1.43756	1.11(0.85-1.44)	0.0542742	30.0062
ebi-a-GCST90001613	mPRbj0	hyperthyroidism	ebi-a-GCST90001613	Inverse variance weighted (fixed effects)	9	0.0199756	0.0889139	0.822242	-0.154296	0.194247	1.02018	0.857019	1.2144	1.02(0.86-1.21)	0.0697777	30.4881
ebi-a-GCST90001614	uUXR7p	hyperthyroidism	ebi-a-GCST90001614	Inverse variance weighted (fixed effects)	7	0.0558282	0.0910161	0.53962	-0.122563	0.23422	1.05742	0.88465	1.26392	1.06(0.88-1.26)	0.0469895	25.7802
ebi-a-GCST90001615	h8TUoB	hyperthyroidism	ebi-a-GCST90001615	Inverse variance weighted (fixed effects)	9	0.175907	0.0973525	0.0707762	-0.0149036	0.366718	1.19233	0.985207	1.44299	1.19(0.99-1.44)	0.0548538	23.4729
ebi-a-GCST90001616	TPJoSR	hyperthyroidism	ebi-a-GCST90001616	Inverse variance weighted (fixed effects)	6	0.0726741	0.118566	0.539914	-0.159715	0.305063	1.07538	0.852387	1.35671	1.08(0.85-1.36)	0.0372472	23.5934
ebi-a-GCST90001617	oTrKS4	hyperthyroidism	ebi-a-GCST90001617	Inverse variance weighted (fixed effects)	5	0.0565011	0.131517	0.667479	-0.201272	0.314275	1.05813	0.81769	1.36927	1.06(0.82-1.37)	0.0312641	23.6239
ebi-a-GCST90001618	amZyOu	hyperthyroidism	ebi-a-GCST90001618	Inverse variance weighted (multiplicative random effects)	13	0.00587196	0.0724164	0.935374	-0.136064	0.147808	1.00589	0.872787	1.15929	1.01(0.87-1.16)	0.150569	48.6235
ebi-a-GCST90001619	C3x6Ja	hyperthyroidism	ebi-a-GCST90001619	Inverse variance weighted (fixed effects)	7	-0.0904778	0.0598229	0.130425	-0.207731	0.0267751	0.913495	0.812426	1.02714	0.91(0.81-1.03)	0.127644	74.9999
ebi-a-GCST90001620	fttoIK	hyperthyroidism	ebi-a-GCST90001620	Inverse variance weighted (fixed effects)	9	-0.0723575	0.0520564	0.164534	-0.174388	0.0296731	0.930198	0.839971	1.03012	0.93(0.84-1.03)	0.138331	63.9654
ebi-a-GCST90001621	sy04Y0	hyperthyroidism	ebi-a-GCST90001621	Inverse variance weighted (fixed effects)	21	-0.0105578	0.0546551	0.846825	-0.117682	0.0965661	0.989498	0.888979	1.10138	0.99(0.89-1.10)	0.164671	34.0852
ebi-a-GCST90001622	uCxMgr	hyperthyroidism	ebi-a-GCST90001622	Inverse variance weighted (fixed effects)	21	0.00396366	0.0569812	0.944543	-0.107719	0.115647	1.00397	0.897879	1.1226	1.00(0.90-1.12)	0.168252	35.1304
ebi-a-GCST90001623	GjRbgv	hyperthyroidism	ebi-a-GCST90001623	Inverse variance weighted (fixed effects)	18	-0.0440619	0.0595782	0.459564	-0.160835	0.0727114	0.956895	0.851432	1.07542	0.96(0.85-1.08)	0.149733	35.7095
ebi-a-GCST90001624	nuNqSB	hyperthyroidism	ebi-a-GCST90001624	Inverse variance weighted (fixed effects)	10	-0.0894631	0.0752402	0.234427	-0.236934	0.0580077	0.914422	0.789043	1.05972	0.91(0.79-1.06)	0.0895143	35.0787
ebi-a-GCST90001625	6fx1IY	hyperthyroidism	ebi-a-GCST90001625	Inverse variance weighted (fixed effects)	8	-0.0908577	0.0842574	0.280885	-0.256002	0.0742869	0.913148	0.77414	1.07712	0.91(0.77-1.08)	0.082349	40.2255
ebi-a-GCST90001626	9CAGxw	hyperthyroidism	ebi-a-GCST90001626	Inverse variance weighted (fixed effects)	9	-0.0233778	0.0740314	0.752168	-0.168479	0.121724	0.976893	0.844949	1.12944	0.98(0.84-1.13)	0.0922437	40.4775
ebi-a-GCST90001627	gqCWTT	hyperthyroidism	ebi-a-GCST90001627	Inverse variance weighted (fixed effects)	17	-0.051962	0.0512091	0.310248	-0.152332	0.0484078	0.949365	0.858703	1.0496	0.95(0.86-1.05)	0.16822	42.3634
ebi-a-GCST90001628	SkI79s	hyperthyroidism	ebi-a-GCST90001628	Inverse variance weighted (fixed effects)	14	-0.0558456	0.05456	0.306042	-0.162783	0.0510921	0.945685	0.849775	1.05242	0.95(0.85-1.05)	0.159699	48.5983
ebi-a-GCST90001629	uMNblf	hyperthyroidism	ebi-a-GCST90001629	Inverse variance weighted (fixed effects)	15	-0.0322115	0.0524603	0.539204	-0.135034	0.0706107	0.968302	0.873686	1.07316	0.97(0.87-1.07)	0.163075	46.4911
ebi-a-GCST90001630	qZtdF0	hyperthyroidism	ebi-a-GCST90001630	Inverse variance weighted (fixed effects)	12	0.00680306	0.0780283	0.930523	-0.146132	0.159738	1.00683	0.864043	1.1732	1.01(0.86-1.17)	0.0969559	32.5586
ebi-a-GCST90001631	cpxxG6	hyperthyroidism	ebi-a-GCST90001631	Inverse variance weighted (fixed effects)	11	-0.0576647	0.0860534	0.502791	-0.226329	0.111	0.943966	0.797455	1.11739	0.94(0.80-1.12)	0.0894804	32.6627
ebi-a-GCST90001632	jjSNxT	hyperthyroidism	ebi-a-GCST90001632	Inverse variance weighted (fixed effects)	11	-0.0755858	0.0871402	0.38572	-0.246381	0.095209	0.9272	0.781625	1.09989	0.93(0.78-1.10)	0.0889373	32.4451
ebi-a-GCST90001633	bZQOYa	hyperthyroidism	ebi-a-GCST90001633	Inverse variance weighted (multiplicative random effects)	16	0.057872	0.0879075	0.510327	-0.114427	0.230171	1.05958	0.891877	1.25881	1.06(0.89-1.26)	0.133869	35.1142
ebi-a-GCST90001634	eznATD	hyperthyroidism	ebi-a-GCST90001634	Inverse variance weighted (multiplicative random effects)	10	0.0392504	0.108716	0.718073	-0.173833	0.252334	1.04003	0.840437	1.28703	1.04(0.84-1.29)	0.0993941	40.36
ebi-a-GCST90001635	RyeboR	hyperthyroidism	ebi-a-GCST90001635	Inverse variance weighted (multiplicative random effects)	11	0.0342725	0.100177	0.732261	-0.162074	0.230619	1.03487	0.850378	1.25938	1.03(0.85-1.26)	0.108215	40.331
ebi-a-GCST90001636	EnBgjE	hyperthyroidism	ebi-a-GCST90001636	Inverse variance weighted (fixed effects)	5	-0.00582039	0.106401	0.956375	-0.214366	0.202725	0.994197	0.807053	1.22474	0.99(0.81-1.22)	0.0378372	28.6759
ebi-a-GCST90001637	kkzNs2	hyperthyroidism	ebi-a-GCST90001637	Inverse variance weighted (fixed effects)	15	-0.0642937	0.0613994	0.295036	-0.184637	0.0560492	0.93773	0.831406	1.05765	0.94(0.83-1.06)	0.140098	39.6663
ebi-a-GCST90001638	WlbpdL	hyperthyroidism	ebi-a-GCST90001638	Inverse variance weighted (fixed effects)	16	-0.070089	0.0613549	0.253307	-0.190345	0.0501666	0.932311	0.826674	1.05145	0.93(0.83-1.05)	0.142919	38.0504
ebi-a-GCST90001639	gA9Cnb	hyperthyroidism	ebi-a-GCST90001639	Inverse variance weighted (fixed effects)	11	0.101194	0.0851973	0.234928	-0.0657928	0.268181	1.10649	0.936325	1.30758	1.11(0.94-1.31)	0.068611	24.3832
ebi-a-GCST90001640	BhpP3g	hyperthyroidism	ebi-a-GCST90001640	Wald ratio	1	-0.00801603	0.287909	0.977788	-0.572318	0.556286	0.992016	0.564216	1.74418	0.99(0.56-1.74)	0.00601457	22.1889
ebi-a-GCST90001641	sQ1yIY	hyperthyroidism	ebi-a-GCST90001641	Inverse variance weighted (fixed effects)	7	0.15338	0.0973151	0.115	-0.037358	0.344117	1.16577	0.963331	1.41074	1.17(0.96-1.41)	0.0467209	25.6326
ebi-a-GCST90001642	yJj3za	hyperthyroidism	ebi-a-GCST90001642	Inverse variance weighted (multiplicative random effects)	14	0.0815884	0.0942462	0.386658	-0.103134	0.266311	1.08501	0.902006	1.30514	1.09(0.90-1.31)	0.0943492	27.0715
ebi-a-GCST90001643	tKmchK	hyperthyroidism	ebi-a-GCST90001643	Inverse variance weighted (multiplicative random effects)	13	-0.0251543	0.102088	0.805373	-0.225246	0.174938	0.975159	0.79832	1.19117	0.98(0.80-1.19)	0.0924271	28.6327
ebi-a-GCST90001644	aquON0	hyperthyroidism	ebi-a-GCST90001644	Inverse variance weighted (fixed effects)	21	0.0645934	0.0534419	0.226791	-0.0401526	0.169339	1.06673	0.960643	1.18452	1.07(0.96-1.18)	0.151945	31.1156
ebi-a-GCST90001645	MMH64H	hyperthyroidism	ebi-a-GCST90001645	Inverse variance weighted (fixed effects)	11	0.0607215	0.0759734	0.424147	-0.0881863	0.209629	1.0626	0.91559	1.23322	1.06(0.92-1.23)	0.0834065	30.1197
ebi-a-GCST90001646	MXszMA	hyperthyroidism	ebi-a-GCST90001646	Inverse variance weighted (multiplicative random effects)	14	-0.00203922	0.0915829	0.982235	-0.181542	0.177463	0.997963	0.833984	1.19418	1.00(0.83-1.19)	0.103554	30.1498
ebi-a-GCST90001647	pSXxMr	hyperthyroidism	ebi-a-GCST90001647	Inverse variance weighted (fixed effects)	9	-0.0147449	0.0713336	0.836242	-0.154559	0.125069	0.985363	0.856793	1.13323	0.99(0.86-1.13)	0.0871542	38.816
ebi-a-GCST90001648	EBnop3	hyperthyroidism	ebi-a-GCST90001648	Inverse variance weighted (fixed effects)	7	-0.023129	0.0926504	0.802868	-0.204724	0.158466	0.977136	0.814872	1.17171	0.98(0.81-1.17)	0.0585457	31.7329
ebi-a-GCST90001649	wLpsoR	hyperthyroidism	ebi-a-GCST90001649	Inverse variance weighted (fixed effects)	13	-0.0188055	0.0642239	0.769667	-0.144684	0.107073	0.98137	0.865295	1.11302	0.98(0.87-1.11)	0.101085	30.985
ebi-a-GCST90001650	DByJnN	hyperthyroidism	ebi-a-GCST90001650	Inverse variance weighted (fixed effects)	12	-0.0230803	0.0721592	0.74908	-0.164512	0.118352	0.977184	0.848307	1.12564	0.98(0.85-1.13)	0.0889318	29.1455
ebi-a-GCST90001651	Bw3TLu	hyperthyroidism	ebi-a-GCST90001651	Inverse variance weighted (fixed effects)	13	-0.116037	0.0798621	0.146232	-0.272567	0.0404926	0.890442	0.761423	1.04132	0.89(0.76-1.04)	0.0805549	24.5248
ebi-a-GCST90001652	8iCsql	hyperthyroidism	ebi-a-GCST90001652	Inverse variance weighted (fixed effects)	10	-0.0177459	0.0927307	0.848235	-0.199498	0.164006	0.982411	0.819142	1.17822	0.98(0.82-1.18)	0.0645677	25.2491
ebi-a-GCST90001653	wP8JOj	hyperthyroidism	ebi-a-GCST90001653	Inverse variance weighted (fixed effects)	8	0.11589	0.0896252	0.195994	-0.0597757	0.291555	1.12287	0.941976	1.33851	1.12(0.94-1.34)	0.0605706	27.6521
ebi-a-GCST90001654	dmrmFA	hyperthyroidism	ebi-a-GCST90001654	Inverse variance weighted (fixed effects)	14	0.0573655	0.0689052	0.405111	-0.0776886	0.19242	1.05904	0.925252	1.21218	1.06(0.93-1.21)	0.103633	28.0199
ebi-a-GCST90001655	RLyAMq	hyperthyroidism	ebi-a-GCST90001655	Inverse variance weighted (fixed effects)	11	-0.00348871	0.0776882	0.964182	-0.155758	0.14878	0.996517	0.855767	1.16042	1.00(0.86-1.16)	0.0743177	25.0195
ebi-a-GCST90001656	QW71Qq	hyperthyroidism	ebi-a-GCST90001656	Inverse variance weighted (fixed effects)	8	-0.11589	0.0896252	0.195994	-0.291555	0.0597757	0.890573	0.747101	1.0616	0.89(0.75-1.06)	0.0605706	27.6521
ebi-a-GCST90001657	DjADMs	hyperthyroidism	ebi-a-GCST90001657	Inverse variance weighted (fixed effects)	4	0.244635	0.139317	0.0790963	-0.0284272	0.517697	1.27716	0.971973	1.67816	1.28(0.97-1.68)	0.0287834	25.2132
ebi-a-GCST90001658	gX07TS	hyperthyroidism	ebi-a-GCST90001658	Inverse variance weighted (fixed effects)	16	0.00861636	0.0481569	0.857998	-0.0857711	0.103004	1.00865	0.917804	1.1085	1.01(0.92-1.11)	0.245541	69.6267
ebi-a-GCST90001659	WAlrtU	hyperthyroidism	ebi-a-GCST90001659	Inverse variance weighted (fixed effects)	16	0.0313183	0.0478223	0.51254	-0.0624135	0.12505	1.03181	0.939494	1.13321	1.03(0.94-1.13)	0.250288	71.422
ebi-a-GCST90001660	LzyTjl	hyperthyroidism	ebi-a-GCST90001660	Inverse variance weighted (fixed effects)	12	0.0255059	0.051028	0.617187	-0.074509	0.125521	1.02583	0.928199	1.13374	1.03(0.93-1.13)	0.207782	74.203
ebi-a-GCST90001661	Xn8rZJ	hyperthyroidism	ebi-a-GCST90001661	Inverse variance weighted (fixed effects)	13	0.14882	0.0673966	0.027236	0.0167223	0.280917	1.16046	1.01686	1.32434	1.16(1.02-1.32)	0.0923441	26.8122
ebi-a-GCST90001662	Z9REbx	hyperthyroidism	ebi-a-GCST90001662	Inverse variance weighted (fixed effects)	7	0.0347561	0.103162	0.736186	-0.167441	0.236953	1.03537	0.845827	1.26738	1.04(0.85-1.27)	0.0520632	26.9278
ebi-a-GCST90001663	Tedcfe	hyperthyroidism	ebi-a-GCST90001663	Inverse variance weighted (fixed effects)	12	0.13446	0.0645393	0.0372169	0.00796268	0.260957	1.14392	1.00799	1.29817	1.14(1.01-1.30)	0.084794	26.2123
ebi-a-GCST90001664	uOlTVb	hyperthyroidism	ebi-a-GCST90001664	Inverse variance weighted (multiplicative random effects)	16	0.0545152	0.083085	0.511736	-0.108331	0.217362	1.05603	0.89733	1.24279	1.06(0.90-1.24)	0.11889	28.8671
ebi-a-GCST90001665	0eiSvr	hyperthyroidism	ebi-a-GCST90001665	Inverse variance weighted (fixed effects)	11	0.0356243	0.0817486	0.662998	-0.124603	0.195852	1.03627	0.882847	1.21635	1.04(0.88-1.22)	0.0784807	26.5403
ebi-a-GCST90001666	wh88RQ	hyperthyroidism	ebi-a-GCST90001666	Inverse variance weighted (fixed effects)	15	0.035787	0.0709997	0.614231	-0.103372	0.174946	1.03644	0.901791	1.19118	1.04(0.90-1.19)	0.111672	28.4273
ebi-a-GCST90001667	vyJAkB	hyperthyroidism	ebi-a-GCST90001667	Inverse variance weighted (fixed effects)	8	-0.132001	0.0956759	0.167688	-0.319526	0.0555234	0.87634	0.726493	1.05709	0.88(0.73-1.06)	0.0550705	24.9949
ebi-a-GCST90001668	9RK791	hyperthyroidism	ebi-a-GCST90001668	Inverse variance weighted (fixed effects)	10	-0.0366772	0.0837349	0.661375	-0.200798	0.127443	0.963987	0.818078	1.13592	0.96(0.82-1.14)	0.0682809	25.1294
ebi-a-GCST90001669	JVqtJV	hyperthyroidism	ebi-a-GCST90001669	Inverse variance weighted (fixed effects)	9	0.0390961	0.102633	0.703255	-0.162065	0.240257	1.03987	0.850386	1.27158	1.04(0.85-1.27)	0.0593724	23.8313
ebi-a-GCST90001670	uaf1wd	hyperthyroidism	ebi-a-GCST90001670	Inverse variance weighted (fixed effects)	6	0.0941651	0.067338	0.161995	-0.0378174	0.226148	1.09874	0.962889	1.25376	1.10(0.96-1.25)	0.130383	85.786
ebi-a-GCST90001671	zjmtgr	hyperthyroidism	ebi-a-GCST90001671	Inverse variance weighted (fixed effects)	5	0.144134	0.0696828	0.0386002	0.00755529	0.280712	1.15504	1.00758	1.32407	1.16(1.01-1.32)	0.125546	98.604
ebi-a-GCST90001672	9cSPge	hyperthyroidism	ebi-a-GCST90001672	Inverse variance weighted (fixed effects)	8	0.120994	0.0633206	0.0560274	-0.00311393	0.245103	1.12862	0.996891	1.27775	1.13(1.00-1.28)	0.150056	75.0107
ebi-a-GCST90001673	fOVJa0	hyperthyroidism	ebi-a-GCST90001673	Inverse variance weighted (fixed effects)	7	0.140008	0.117194	0.232217	-0.0896925	0.369708	1.15028	0.914212	1.44731	1.15(0.91-1.45)	0.0486839	23.0581
ebi-a-GCST90001674	xVSgRi	hyperthyroidism	ebi-a-GCST90001674	Inverse variance weighted (fixed effects)	6	-0.143	0.112136	0.202224	-0.362786	0.0767859	0.866754	0.695735	1.07981	0.87(0.70-1.08)	0.041552	22.7967
ebi-a-GCST90001675	u1VdUX	hyperthyroidism	ebi-a-GCST90001675	Inverse variance weighted (fixed effects)	8	0.235502	0.0826312	0.00437147	0.0735445	0.397459	1.26554	1.07632	1.48804	1.27(1.08-1.49)	0.0580405	24.0383
ebi-a-GCST90001676	ZZMLHh	hyperthyroidism	ebi-a-GCST90001676	Inverse variance weighted (fixed effects)	4	0.110098	0.127671	0.38849	-0.140137	0.360334	1.11639	0.869239	1.43381	1.12(0.87-1.43)	0.0308676	25.1382
ebi-a-GCST90001677	1F95WS	hyperthyroidism	ebi-a-GCST90001677	Inverse variance weighted (fixed effects)	9	-0.0425926	0.0863192	0.621707	-0.211778	0.126593	0.958302	0.809144	1.13495	0.96(0.81-1.13)	0.0628948	23.5055
ebi-a-GCST90001678	vP1ufN	hyperthyroidism	ebi-a-GCST90001678	Inverse variance weighted (fixed effects)	7	0.219023	0.0913192	0.0164652	0.0400377	0.398009	1.24486	1.04085	1.48886	1.24(1.04-1.49)	0.0521313	24.5293
ebi-a-GCST90001679	XRRz9j	hyperthyroidism	ebi-a-GCST90001679	Inverse variance weighted (multiplicative random effects)	6	-0.0337356	0.157776	0.830687	-0.342976	0.275505	0.966827	0.709655	1.3172	0.97(0.71-1.32)	0.0437506	24.0581
ebi-a-GCST90001680	n9oUqf	hyperthyroidism	ebi-a-GCST90001680	Inverse variance weighted (fixed effects)	9	-0.0732567	0.0654342	0.262906	-0.201508	0.0549943	0.929362	0.817497	1.05653	0.93(0.82-1.06)	0.0715013	26.9697
ebi-a-GCST90001681	Fi74sy	hyperthyroidism	ebi-a-GCST90001681	Inverse variance weighted (fixed effects)	17	0.0611044	0.0600799	0.309129	-0.0566522	0.178861	1.06301	0.944923	1.19585	1.06(0.94-1.20)	0.130816	27.5511
ebi-a-GCST90001682	AeZRdd	hyperthyroidism	ebi-a-GCST90001682	Inverse variance weighted (multiplicative random effects)	3	0.160984	0.250186	0.519926	-0.329379	0.651348	1.17467	0.71937	1.91812	1.17(0.72-1.92)	0.0206713	23.9149
ebi-a-GCST90001683	z3Y4r3	hyperthyroidism	ebi-a-GCST90001683	Inverse variance weighted (multiplicative random effects)	5	0.280865	0.214779	0.190978	-0.140102	0.701832	1.32427	0.869269	2.01745	1.32(0.87- 2.02)	0.0368514	25.9948
ebi-a-GCST90001684	U7T9EV	hyperthyroidism	ebi-a-GCST90001684	Inverse variance weighted (fixed effects)	4	0.0641372	0.142548	0.652758	-0.215256	0.343531	1.06624	0.806335	1.40992	1.07(0.81- 1.41)	0.0272496	23.5729
ebi-a-GCST90001685	vTflAP	hyperthyroidism	ebi-a-GCST90001685	Inverse variance weighted (fixed effects)	7	-0.070504	0.10722	0.510819	-0.280656	0.139648	0.931924	0.755288	1.14987	0.93(0.76-1.15)	0.0475683	24.4868
ebi-a-GCST90001686	msnbQp	hyperthyroidism	ebi-a-GCST90001686	Inverse variance weighted (fixed effects)	9	0.0349549	0.0986263	0.723026	-0.158353	0.228262	1.03557	0.853549	1.25641	1.04(0.85-1.26)	0.0677205	27.6838
ebi-a-GCST90001687	1REmtx	hyperthyroidism	ebi-a-GCST90001687	Inverse variance weighted (fixed effects)	8	-0.00823887	0.0929323	0.929356	-0.190386	0.173908	0.991795	0.82664	1.18995	0.99(0.83-1.19)	0.0576101	25.9734
ebi-a-GCST90001688	Wg77S0	hyperthyroidism	ebi-a-GCST90001688	Inverse variance weighted (fixed effects)	11	-0.0956917	0.118349	0.418772	-0.327657	0.136273	0.908744	0.72061	1.14599	0.91(0.72-1.15)	0.0753953	25.4119
ebi-a-GCST90001689	EYB0qt	hyperthyroidism	ebi-a-GCST90001689	Inverse variance weighted (fixed effects)	8	0.20667	0.11809	0.0800989	-0.0247855	0.438126	1.22958	0.975519	1.5498	1.23(0.98-1.55)	0.0565907	25.7262
ebi-a-GCST90001690	Qq6bgp	hyperthyroidism	ebi-a-GCST90001690	Inverse variance weighted (fixed effects)	14	0.0854193	0.0966082	0.376598	-0.103933	0.274771	1.08917	0.901286	1.31623	1.09(0.90-1.32)	0.0965893	25.9119
ebi-a-GCST90001691	1yX3Jy	hyperthyroidism	ebi-a-GCST90001691	Inverse variance weighted (fixed effects)	11	-0.0131571	0.0744939	0.859807	-0.159165	0.132851	0.986929	0.852855	1.14208	0.99(0.85-1.14)	0.0792847	26.8357
ebi-a-GCST90001692	H0f0f8	hyperthyroidism	ebi-a-GCST90001692	Inverse variance weighted (fixed effects)	7	-0.133864	0.113421	0.237904	-0.356169	0.0884408	0.874709	0.700354	1.09247	0.87(0.70-1.09)	0.0481829	24.8192
ebi-a-GCST90001693	59VUlt	hyperthyroidism	ebi-a-GCST90001693	Inverse variance weighted (fixed effects)	11	-0.0724328	0.0818275	0.376055	-0.232815	0.087949	0.930128	0.7923	1.09193	0.93(0.79-1.09)	0.0779734	26.1083
ebi-a-GCST90001694	smNNI7	hyperthyroidism	ebi-a-GCST90001694	Inverse variance weighted (fixed effects)	12	0.0295549	0.070664	0.675768	-0.108946	0.168056	1.03	0.896778	1.183	1.03(0.90-1.18)	0.0887146	27.8018
ebi-a-GCST90001695	ABCGCB	hyperthyroidism	ebi-a-GCST90001695	Inverse variance weighted (fixed effects)	23	0.00209669	0.000404682	2.20583e-07	0.00130352	0.00288987	1.0021	1.0013	1.00289	1.00(1.00-1.00)	0.18958	34.418
ebi-a-GCST90001696	OFJBwM	hyperthyroidism	ebi-a-GCST90001696	Inverse variance weighted (fixed effects)	12	0.00706061	0.00513883	0.16945	-0.00301149	0.0171327	1.00709	0.996993	1.01728	1.01(1.00-1.02)	0.115974	37.3011
ebi-a-GCST90001697	3ZNsp1	hyperthyroidism	ebi-a-GCST90001697	Inverse variance weighted (fixed effects)	12	0.0263399	0.0146171	0.0715477	-0.00230972	0.0549895	1.02669	0.997693	1.05653	1.03(1.00-1.06)	0.101966	32.2843
ebi-a-GCST90001698	nV0dhu	hyperthyroidism	ebi-a-GCST90001698	Inverse variance weighted (fixed effects)	56	0.000957025	0.000193483	7.56379e-07	0.000577798	0.00133625	1.00096	1.00058	1.00134	1.00(1.00-1.00)	0.464564	51.9188
ebi-a-GCST90001699	pNKZCI	hyperthyroidism	ebi-a-GCST90001699	Inverse variance weighted (fixed effects)	8	-0.00140091	0.00600865	0.815646	-0.0131779	0.0103761	0.9986	0.986909	1.01043	1.00(0.99-1.01)	0.0624173	28.4265
ebi-a-GCST90001700	7CObTj	hyperthyroidism	ebi-a-GCST90001700	Inverse variance weighted (fixed effects)	15	-0.00299528	0.0096982	0.757436	-0.0220038	0.0160132	0.997009	0.978237	1.01614	1.00(0.98-1.02)	0.10397	26.3706
ebi-a-GCST90001701	rSkfxI	hyperthyroidism	ebi-a-GCST90001701	Inverse variance weighted (fixed effects)	5	-0.108328	0.0856572	0.20599	-0.276216	0.0595601	0.897333	0.758649	1.06137	0.90(0.76-1.06)	0.0688974	53.0696
ebi-a-GCST90001702	uLhsHp	hyperthyroidism	ebi-a-GCST90001702	Inverse variance weighted (fixed effects)	10	-0.116867	0.036174	0.00123495	-0.187768	-0.0459657	0.889704	0.828807	0.955075	0.89(0.83-0.96)	0.392704	235.766
ebi-a-GCST90001703	Lai34a	hyperthyroidism	ebi-a-GCST90001703	Inverse variance weighted (fixed effects)	9	-0.11283	0.0363959	0.0019348	-0.184166	-0.0414936	0.893303	0.831798	0.959355	0.89(0.83-0.96)	0.383567	252.144
ebi-a-GCST90001704	agY3Am	hyperthyroidism	ebi-a-GCST90001704	Inverse variance weighted (fixed effects)	11	-0.0647239	0.0365776	0.0768114	-0.136416	0.00696824	0.937326	0.87248	1.00699	0.94(0.87-1.01)	0.379917	203.022
ebi-a-GCST90001705	0umXd4	hyperthyroidism	ebi-a-GCST90001705	Inverse variance weighted (fixed effects)	9	-0.114434	0.0370695	0.00202175	-0.187091	-0.0417781	0.891871	0.829369	0.959083	0.89(0.83-0.96)	0.376238	243.616
ebi-a-GCST90001706	gujAaC	hyperthyroidism	ebi-a-GCST90001706	Inverse variance weighted (fixed effects)	14	0.0227529	0.0298741	0.446284	-0.0358004	0.0813062	1.02301	0.964833	1.0847	1.02(0.96-1.08)	0.667912	261.75
ebi-a-GCST90001707	zLeFGY	hyperthyroidism	ebi-a-GCST90001707	Inverse variance weighted (fixed effects)	12	-0.0943988	0.0323384	0.00351048	-0.157782	-0.0310156	0.90992	0.854036	0.96946	0.91(0.85-0.97)	0.603937	231.777
ebi-a-GCST90001708	tfV4LW	hyperthyroidism	ebi-a-GCST90001708	Inverse variance weighted (fixed effects)	11	-0.0784649	0.0367085	0.0325561	-0.150414	-0.0065163	0.924534	0.860352	0.993505	0.92(0.86-0.99)	0.365493	190.822
ebi-a-GCST90001709	YHpsv2	hyperthyroidism	ebi-a-GCST90001709	Inverse variance weighted (fixed effects)	11	-0.0745213	0.0362787	0.0399629	-0.145628	-0.003415	0.928188	0.86448	0.996591	0.93(0.86-1.00)	0.381984	204.809
ebi-a-GCST90001710	iFD7o6	hyperthyroidism	ebi-a-GCST90001710	Inverse variance weighted (fixed effects)	9	-0.112107	0.0383575	0.00347011	-0.187288	-0.0369268	0.893948	0.829205	0.963747	0.89(0.83-0.96)	0.363989	231.909
ebi-a-GCST90001711	3XgdWZ	hyperthyroidism	ebi-a-GCST90001711	Inverse variance weighted (fixed effects)	9	-0.108749	0.0384173	0.00464435	-0.184047	-0.0334507	0.896956	0.831897	0.967103	0.90(0.83-0.97)	0.362813	230.733
ebi-a-GCST90001712	r9bvab	hyperthyroidism	ebi-a-GCST90001712	Inverse variance weighted (fixed effects)	6	-0.0915851	0.0379064	0.0156884	-0.165882	-0.0172886	0.912484	0.847147	0.98286	0.91(0.85-0.98)	0.369774	356.928
ebi-a-GCST90001713	zf53mh	hyperthyroidism	ebi-a-GCST90001713	Inverse variance weighted (fixed effects)	10	-0.170935	0.0733865	0.019846	-0.314773	-0.0270977	0.842876	0.729955	0.973266	0.84(0.73-0.97)	0.104597	42.6143
ebi-a-GCST90001714	nUqBi3	hyperthyroidism	ebi-a-GCST90001714	Wald ratio	1	-0.12996	0.178263	0.465982	-0.479356	0.219436	0.878131	0.619182	1.24537	0.88(0.62-1.25)	0.0112306	41.5139
ebi-a-GCST90001715	CFvxPB	hyperthyroidism	ebi-a-GCST90001715	Inverse variance weighted (fixed effects)	10	-0.110987	0.0363227	0.00224629	-0.182179	-0.0397942	0.894951	0.833452	0.960987	0.89(0.83-0.96)	0.389151	232.274
ebi-a-GCST90001716	6leUY1	hyperthyroidism	ebi-a-GCST90001716	Inverse variance weighted (fixed effects)	11	-0.0726515	0.0364622	0.0463147	-0.144117	-0.00118551	0.929925	0.865786	0.998815	0.93(0.87-1.00)	0.37358	197.617
ebi-a-GCST90001717	qPP71p	hyperthyroidism	ebi-a-GCST90001717	Inverse variance weighted (fixed effects)	9	-0.117999	0.0367112	0.00130785	-0.189953	-0.0460451	0.888697	0.826998	0.954999	0.89(0.83-0.95)	0.385188	253.878
ebi-a-GCST90001718	7oLTTz	hyperthyroidism	ebi-a-GCST90001718	Inverse variance weighted (multiplicative random effects)	7	-0.0729545	0.0646195	0.258904	-0.199609	0.0536997	0.929643	0.819051	1.05517	0.93(0.82-1.06)	0.367946	303.463
ebi-a-GCST90001719	oJlM3C	hyperthyroidism	ebi-a-GCST90001719	Inverse variance weighted (fixed effects)	10	-0.0650991	0.0365971	0.0752721	-0.136829	0.0066313	0.936975	0.872119	1.00665	0.94(0.87-1.01)	0.373596	217.512
ebi-a-GCST90001720	PcqdYL	hyperthyroidism	ebi-a-GCST90001720	Inverse variance weighted (fixed effects)	10	-0.101266	0.0368306	0.00596835	-0.173454	-0.0290783	0.903692	0.840756	0.97134	0.90(0.84-0.97)	0.363285	207.912
ebi-a-GCST90001721	MTMwdm	hyperthyroidism	ebi-a-GCST90001721	Inverse variance weighted (fixed effects)	5	0.114746	0.133722	0.39084	-0.147349	0.376842	1.12159	0.862992	1.45767	1.12(0.86-1.46)	0.0302927	22.8045
ebi-a-GCST90001722	a5HtJi	hyperthyroidism	ebi-a-GCST90001722	Inverse variance weighted (fixed effects)	11	0.0768823	0.0887915	0.386558	-0.0971489	0.250914	1.07992	0.907421	1.2852	1.08(0.91-1.29)	0.0710394	24.909
ebi-a-GCST90001723	pbEZr6	hyperthyroidism	ebi-a-GCST90001723	Inverse variance weighted (fixed effects)	17	0.0401773	0.0639854	0.530061	-0.0852341	0.165589	1.041	0.918297	1.18009	1.04(0.92-1.18)	0.116708	28.2755
ebi-a-GCST90001724	cM4xDC	hyperthyroidism	ebi-a-GCST90001724	Inverse variance weighted (fixed effects)	13	0.0145652	0.0798387	0.855243	-0.141919	0.171049	1.01467	0.867692	1.18655	1.01(0.87-1.19)	0.089353	27.4888
ebi-a-GCST90001725	e5Xsqv	hyperthyroidism	ebi-a-GCST90001725	Inverse variance weighted (fixed effects)	11	-0.0332913	0.0783858	0.671048	-0.186928	0.120345	0.967257	0.829504	1.12789	0.97(0.83-1.13)	0.0739717	26.4623
ebi-a-GCST90001726	7pYc0x	hyperthyroidism	ebi-a-GCST90001726	Inverse variance weighted (fixed effects)	10	-0.0501881	0.0870362	0.564186	-0.220779	0.120403	0.95105	0.801894	1.12795	0.95(0.80-1.13)	0.0632542	24.5388
ebi-a-GCST90001727	aNNHuT	hyperthyroidism	ebi-a-GCST90001727	Inverse variance weighted (fixed effects)	7	-0.0679934	0.0808139	0.400148	-0.226389	0.0904019	0.934267	0.797408	1.09461	0.93(0.80-1.09)	0.0842961	23.9609
ebi-a-GCST90001728	w0loTi	hyperthyroidism	ebi-a-GCST90001728	Inverse variance weighted (fixed effects)	6	-0.0182297	0.0806268	0.821124	-0.176258	0.139799	0.981935	0.838401	1.15004	0.98(0.84-1.15)	0.0852272	28.354
ebi-a-GCST90001729	iTIFBu	hyperthyroidism	ebi-a-GCST90001729	Inverse variance weighted (fixed effects)	8	0.115025	0.0880707	0.191535	-0.0575938	0.287643	1.1219	0.944033	1.33328	1.12(0.94-1.33)	0.0602981	29.2603
ebi-a-GCST90001730	hD1RXp	hyperthyroidism	ebi-a-GCST90001730	Inverse variance weighted (multiplicative random effects)	9	-0.0827675	0.112992	0.463861	-0.304233	0.138698	0.920565	0.737689	1.14878	0.92(0.74-1.15)	0.0599876	25.8596
ebi-a-GCST90001731	Hc7m0y	hyperthyroidism	ebi-a-GCST90001731	Inverse variance weighted (fixed effects)	8	0.101489	0.0916551	0.26817	-0.0781555	0.281133	1.10682	0.924821	1.32463	1.11(0.92-1.32)	0.0488983	23.4311
ebi-a-GCST90001732	XEsDjv	hyperthyroidism	ebi-a-GCST90001732	Inverse variance weighted (fixed effects)	10	-0.00289476	0.0877614	0.973687	-0.174907	0.169118	0.997109	0.839535	1.18426	1.00(0.84-1.18)	0.0610453	23.6976
ebi-a-GCST90001733	RsivuV	hyperthyroidism	ebi-a-GCST90001733	Inverse variance weighted (fixed effects)	9	-0.105639	0.0796409	0.184695	-0.261735	0.0504575	0.89975	0.769715	1.05175	0.90(0.77-1.05)	0.0580708	24.9823
ebi-a-GCST90001734	J7KXQS	hyperthyroidism	ebi-a-GCST90001734	Inverse variance weighted (fixed effects)	8	0.0842365	0.0935527	0.367898	-0.0991268	0.2676	1.08789	0.905628	1.30682	1.09(0.91-1.31)	0.0497138	23.862
ebi-a-GCST90001735	xqC11y	hyperthyroidism	ebi-a-GCST90001735	Inverse variance weighted (fixed effects)	10	0.0623734	0.0760943	0.412395	-0.0867714	0.211518	1.06436	0.916887	1.23555	1.06(0.92-1.24)	0.0726696	28.5716
ebi-a-GCST90001736	mcU4r0	hyperthyroidism	ebi-a-GCST90001736	Inverse variance weighted (fixed effects)	9	0.00294523	0.0885609	0.97347	-0.170634	0.176525	1.00295	0.84313	1.19306	1.00(0.84-1.19)	0.0619233	26.7491
ebi-a-GCST90001737	0FRKDW	hyperthyroidism	ebi-a-GCST90001737	Inverse variance weighted (fixed effects)	12	-0.0594383	0.0789193	0.451358	-0.21412	0.0952435	0.942294	0.807251	1.09993	0.94(0.81-1.10)	0.0779095	25.6293
ebi-a-GCST90001738	9uFJJa	hyperthyroidism	ebi-a-GCST90001738	Inverse variance weighted (fixed effects)	8	-0.00971252	0.0982746	0.921273	-0.202331	0.182906	0.990334	0.816825	1.2007	0.99(0.82-1.20)	0.0581845	28.1635
ebi-a-GCST90001739	HJ0Hs2	hyperthyroidism	ebi-a-GCST90001739	Inverse variance weighted (fixed effects)	11	0.053204	0.0912223	0.559736	-0.125592	0.232	1.05464	0.881975	1.26112	1.05(0.88-1.26)	0.0664525	23.5874
ebi-a-GCST90001740	SPFkii	hyperthyroidism	ebi-a-GCST90001740	Inverse variance weighted (multiplicative random effects)	11	0.0825781	0.10801	0.444545	-0.129121	0.294277	1.08608	0.878867	1.34216	1.09(0.88-1.34)	0.0773052	27.7623
ebi-a-GCST90001741	vrDFOY	hyperthyroidism	ebi-a-GCST90001741	Inverse variance weighted (fixed effects)	10	-0.101449	0.081701	0.214345	-0.261583	0.0586854	0.903528	0.769832	1.06044	0.90(0.77-1.06)	0.0676229	26.4507
ebi-a-GCST90001742	Sx9nZQ	hyperthyroidism	ebi-a-GCST90001742	Inverse variance weighted (fixed effects)	12	0.0123121	0.078459	0.875304	-0.141468	0.166092	1.01239	0.868083	1.18068	1.01(0.87-1.18)	0.0780044	25.6914
ebi-a-GCST90001743	rNT3yi	hyperthyroidism	ebi-a-GCST90001743	Inverse variance weighted (fixed effects)	14	-0.0191556	0.0562918	0.733637	-0.129487	0.0911762	0.981027	0.878546	1.09546	0.98(0.88-1.10)	0.106779	31.124
ebi-a-GCST90001744	NH7HsO	hyperthyroidism	ebi-a-GCST90001744	Inverse variance weighted (fixed effects)	5	0.0703656	0.146385	0.630739	-0.21655	0.357281	1.0729	0.805292	1.42944	1.07(0.81-1.43)	0.030964	23.0065
ebi-a-GCST90001745	QLVI5D	hyperthyroidism	ebi-a-GCST90001745	Inverse variance weighted (fixed effects)	11	-0.0140354	0.072783	0.847084	-0.15669	0.128619	0.986063	0.854969	1.13726	0.99(0.85-1.14)	0.100328	36.9522
ebi-a-GCST90001746	R1gP3J	hyperthyroidism	ebi-a-GCST90001746	Inverse variance weighted (fixed effects)	9	0.0557844	0.089606	0.533579	-0.119843	0.231412	1.05737	0.887059	1.26038	1.06(0.89-1.26)	0.0689516	30.01
ebi-a-GCST90001747	gbJbDw	hyperthyroidism	ebi-a-GCST90001747	Inverse variance weighted (fixed effects)	19	0.0466306	0.0515089	0.365311	-0.0543268	0.147588	1.04773	0.947123	1.15904	1.05(0.95-1.16)	0.145742	32.6577
ebi-a-GCST90001748	cAVkmd	hyperthyroidism	ebi-a-GCST90001748	Inverse variance weighted (fixed effects)	11	-0.199374	0.0683301	0.00352496	-0.333301	-0.0654474	0.819243	0.716554	0.936648	0.82(0.72-0.94)	0.0865409	31.2899
ebi-a-GCST90001749	hkTh1R	hyperthyroidism	ebi-a-GCST90001749	Inverse variance weighted (fixed effects)	10	0.0473206	0.0630361	0.452839	-0.0762302	0.170871	1.04846	0.926603	1.18634	1.05(0.93-1.19)	0.13323	28.021
ebi-a-GCST90001750	x1bYb7	hyperthyroidism	ebi-a-GCST90001750	Inverse variance weighted (fixed effects)	13	0.00725017	0.0581628	0.900798	-0.106749	0.121249	1.00728	0.898751	1.12891	1.01(0.90-1.13)	0.16329	27.352
ebi-a-GCST90001751	uoT0vv	hyperthyroidism	ebi-a-GCST90001751	Inverse variance weighted (fixed effects)	14	-0.050216	0.0608105	0.40893	-0.169405	0.0689726	0.951024	0.844167	1.07141	0.95(0.84-1.07)	0.123782	36.7498
ebi-a-GCST90001752	VAx0KZ	hyperthyroidism	ebi-a-GCST90001752	Inverse variance weighted (fixed effects)	19	0.000986012	0.0550266	0.985704	-0.106866	0.108838	1.00099	0.898646	1.11498	1.00(0.90-1.11)	0.160393	36.5678
ebi-a-GCST90001753	8x0xPB	hyperthyroidism	ebi-a-GCST90001753	Inverse variance weighted (fixed effects)	10	-0.109429	0.0842165	0.193813	-0.274494	0.0556349	0.896345	0.759957	1.05721	0.90(0.76-1.06)	0.0698773	27.3913
ebi-a-GCST90001754	jqyS7v	hyperthyroidism	ebi-a-GCST90001754	Inverse variance weighted (fixed effects)	12	0.0165542	0.0686712	0.809505	-0.118041	0.15115	1.01669	0.888659	1.16317	1.02(0.89-1.16)	0.096155	32.3054
ebi-a-GCST90001755	XIn8hV	hyperthyroidism	ebi-a-GCST90001755	Inverse variance weighted (multiplicative random effects)	15	-0.0617176	0.0927009	0.505557	-0.243411	0.119976	0.940148	0.783949	1.12747	0.94(0.78-1.13)	0.11686	32.1194
ebi-a-GCST90001756	adCDNO	hyperthyroidism	ebi-a-GCST90001756	Inverse variance weighted (fixed effects)	4	0.00182798	0.129097	0.988703	-0.251202	0.254858	1.00183	0.777865	1.29028	1.00(0.78-1.29)	0.025715	24.1107
ebi-a-GCST90001757	IuDawJ	hyperthyroidism	ebi-a-GCST90001757	Inverse variance weighted (fixed effects)	17	-0.0160986	0.0584822	0.783106	-0.130724	0.0985265	0.98403	0.87746	1.10354	0.98(0.88-1.10)	0.15248	38.5121
ebi-a-GCST90001758	tAF5gP	hyperthyroidism	ebi-a-GCST90001758	Inverse variance weighted (fixed effects)	18	-0.0338357	0.0605517	0.576305	-0.152517	0.0848456	0.96673	0.858544	1.08855	0.97(0.86-1.09)	0.134581	31.4302
ebi-a-GCST90001759	o322ed	hyperthyroidism	ebi-a-GCST90001759	Inverse variance weighted (fixed effects)	13	-0.0211397	0.0604345	0.726492	-0.139591	0.0973119	0.979082	0.869714	1.1022	0.98(0.87-1.10)	0.106485	33.3965
ebi-a-GCST90001760	LP4Bzd	hyperthyroidism	ebi-a-GCST90001760	Inverse variance weighted (fixed effects)	14	0.0412385	0.0632608	0.514478	-0.0827527	0.16523	1.0421	0.920579	1.17966	1.04(0.92-1.18)	0.109669	32.0438
ebi-a-GCST90001761	rzDwK1	hyperthyroidism	ebi-a-GCST90001761	Inverse variance weighted (fixed effects)	15	-0.0099023	0.0577157	0.863775	-0.123025	0.10322	0.990147	0.884242	1.10874	0.99(0.88-1.11)	0.140508	39.6815
ebi-a-GCST90001762	YAOFOd	hyperthyroidism	ebi-a-GCST90001762	Inverse variance weighted (fixed effects)	17	0.0261446	0.0533468	0.624072	-0.0784151	0.130704	1.02649	0.924581	1.13963	1.03(0.92-1.14)	0.13141	32.3941
ebi-a-GCST90001763	4Ts2JM	hyperthyroidism	ebi-a-GCST90001763	Inverse variance weighted (fixed effects)	8	-0.0615768	0.0776335	0.427677	-0.213738	0.0905847	0.940281	0.80756	1.09481	0.94(0.81-1.09)	0.0746144	36.7676
ebi-a-GCST90001764	YOKAXs	hyperthyroidism	ebi-a-GCST90001764	Wald ratio	1	0.436959	0.267614	0.102512	-0.0875649	0.961483	1.54799	0.916159	2.61557	1.55(0.92-2.62)	0.00601082	22.0843
ebi-a-GCST90001765	QQ9rYt	hyperthyroidism	ebi-a-GCST90001765	Inverse variance weighted (fixed effects)	8	0.0237819	0.0617212	0.700007	-0.0971917	0.144755	1.02407	0.907382	1.15576	1.02(0.91-1.16)	0.108857	55.6717
ebi-a-GCST90001766	sR7ZMv	hyperthyroidism	ebi-a-GCST90001766	Inverse variance weighted (fixed effects)	8	-0.00105856	0.0763917	0.988944	-0.150786	0.148669	0.998942	0.860032	1.16029	1.00(0.86-1.16)	0.0652389	31.6594
ebi-a-GCST90001767	8EygQg	hyperthyroidism	ebi-a-GCST90001767	Inverse variance weighted (fixed effects)	8	0.0434122	0.0522726	0.406258	-0.0590421	0.145867	1.04437	0.942667	1.15704	1.04(0.94-1.16)	0.162872	44.3356
ebi-a-GCST90001768	XCBfup	hyperthyroidism	ebi-a-GCST90001768	Inverse variance weighted (fixed effects)	12	0.0122469	0.0614109	0.84193	-0.108119	0.132612	1.01232	0.897521	1.14181	1.01(0.90-1.14)	0.089245	29.74
ebi-a-GCST90001769	5QvNz0	hyperthyroidism	ebi-a-GCST90001769	Inverse variance weighted (fixed effects)	13	0.061121	0.0623558	0.326989	-0.0610965	0.183338	1.06303	0.940732	1.20122	1.06(0.94-1.20)	0.110639	34.7754
ebi-a-GCST90001770	k9Na1u	hyperthyroidism	ebi-a-GCST90001770	Inverse variance weighted (fixed effects)	4	0.0137077	0.119553	0.908717	-0.220617	0.248033	1.0138	0.802024	1.2815	1.01(0.80-1.28)	0.0263552	24.6595
ebi-a-GCST90001771	8kQZ4W	hyperthyroidism	ebi-a-GCST90001771	Inverse variance weighted (fixed effects)	10	-0.030092	0.0595059	0.613069	-0.146723	0.0865395	0.970356	0.863533	1.09039	0.97(0.86-1.09)	0.117511	48.4964
ebi-a-GCST90001772	pxipb8	hyperthyroidism	ebi-a-GCST90001772	Inverse variance weighted (fixed effects)	11	0.0477712	0.0617871	0.439429	-0.0733315	0.168874	1.04893	0.929293	1.18397	1.05(0.93-1.18)	0.116227	43.5544
ebi-a-GCST90001773	nQBCAe	hyperthyroidism	ebi-a-GCST90001773	Inverse variance weighted (fixed effects)	14	0.0292439	0.0559721	0.601341	-0.0804614	0.138949	1.02968	0.922691	1.14907	1.03(0.92-1.15)	0.135375	40.6747
ebi-a-GCST90001774	jYyMrj	hyperthyroidism	ebi-a-GCST90001774	Inverse variance weighted (fixed effects)	7	0.0110039	0.0835811	0.895257	-0.152815	0.174823	1.01106	0.858288	1.19104	1.01(0.86-1.19)	0.0560106	30.9214
ebi-a-GCST90001775	yJTrPu	hyperthyroidism	ebi-a-GCST90001775	Inverse variance weighted (fixed effects)	9	0.150585	0.0714561	0.0350848	0.0105311	0.290639	1.16251	1.01059	1.33728	1.16(1.01-1.34)	0.0958665	43.0016
ebi-a-GCST90001776	japNd2	hyperthyroidism	ebi-a-GCST90001776	Inverse variance weighted (fixed effects)	10	0.027153	0.0783443	0.728903	-0.126402	0.180708	1.02753	0.881261	1.19807	1.03(0.88-1.20)	0.0650136	24.2953
ebi-a-GCST90001777	IfIsiW	hyperthyroidism	ebi-a-GCST90001777	Inverse variance weighted (fixed effects)	16	-0.0377565	0.0491408	0.442289	-0.134072	0.0585594	0.962947	0.874527	1.06031	0.96(0.87-1.06)	0.178414	49.4036
ebi-a-GCST90001778	LsjnrH	hyperthyroidism	ebi-a-GCST90001778	Inverse variance weighted (fixed effects)	11	0.023943	0.0573948	0.676559	-0.0885509	0.136437	1.02423	0.915257	1.14618	1.02(0.92-1.15)	0.127864	48.5811
ebi-a-GCST90001779	aNxHjx	hyperthyroidism	ebi-a-GCST90001779	Inverse variance weighted (fixed effects)	8	0.208571	0.0689784	0.00249697	0.073373	0.343768	1.23192	1.07613	1.41025	1.23(1.08-1.41)	0.113983	58.6626
ebi-a-GCST90001780	bWbDEM	hyperthyroidism	ebi-a-GCST90001780	Inverse variance weighted (fixed effects)	8	0.0254356	0.0770488	0.741307	-0.12558	0.176451	1.02576	0.881985	1.19298	1.03(0.88-1.19)	0.0832258	41.226
ebi-a-GCST90001781	DDaPyR	hyperthyroidism	ebi-a-GCST90001781	Inverse variance weighted (fixed effects)	10	0.0325274	0.0588577	0.580506	-0.0828336	0.147888	1.03306	0.920504	1.15938	1.03(0.92-1.16)	0.159561	34.6293
ebi-a-GCST90001782	3QYhJu	hyperthyroidism	ebi-a-GCST90001782	Inverse variance weighted (fixed effects)	8	-0.0645527	0.0542725	0.234275	-0.170927	0.0418214	0.937487	0.842883	1.04271	0.94(0.84-1.04)	0.160573	43.7094
ebi-a-GCST90001783	vTpm2H	hyperthyroidism	ebi-a-GCST90001783	Inverse variance weighted (fixed effects)	9	0.145676	0.0836649	0.0816507	-0.0183069	0.309659	1.15682	0.98186	1.36296	1.16(0.98-1.36)	0.0768914	33.7442
ebi-a-GCST90001784	SJ9tAZ	hyperthyroidism	ebi-a-GCST90001784	Inverse variance weighted (fixed effects)	10	0.146156	0.0696699	0.035919	0.00960355	0.282709	1.15738	1.00965	1.32672	1.16(1.01-1.33)	0.111852	45.9173
ebi-a-GCST90001785	mi1Lwi	hyperthyroidism	ebi-a-GCST90001785	Inverse variance weighted (multiplicative random effects)	16	0.120835	0.0902267	0.180492	-0.0560088	0.29768	1.12844	0.945531	1.34673	1.13(0.95-1.35)	0.119946	30.9387
ebi-a-GCST90001786	emLmku	hyperthyroidism	ebi-a-GCST90001786	Inverse variance weighted (multiplicative random effects)	9	0.0911381	0.117966	0.43977	-0.140075	0.322351	1.09542	0.869293	1.38037	1.10(0.87-1.38)	0.0812949	35.7985
ebi-a-GCST90001787	U506xX	hyperthyroidism	ebi-a-GCST90001787	Inverse variance weighted (fixed effects)	9	0.171665	0.0659059	0.0091956	0.0424892	0.30084	1.18728	1.0434	1.35099	1.19(1.04-1.35)	0.104504	47.2894
ebi-a-GCST90001788	plloxI	hyperthyroidism	ebi-a-GCST90001788	Inverse variance weighted (fixed effects)	9	-0.197236	0.0986263	0.0455182	-0.390544	-0.00392867	0.820997	0.676689	0.996079	0.82(0.68-1.00)	0.0542183	23.2236
ebi-a-GCST90001789	UND53n	hyperthyroidism	ebi-a-GCST90001789	Inverse variance weighted (fixed effects)	10	0.0471978	0.0651166	0.468562	-0.0804307	0.174826	1.04833	0.922719	1.19104	1.05(0.92-1.19)	0.129924	54.4438
ebi-a-GCST90001790	WxGA71	hyperthyroidism	ebi-a-GCST90001790	Inverse variance weighted (fixed effects)	14	-0.0269615	0.0532954	0.612936	-0.131421	0.0774976	0.973399	0.876849	1.08058	0.97(0.88-1.08)	0.161788	50.2118
ebi-a-GCST90001791	xoqVSW	hyperthyroidism	ebi-a-GCST90001791	Inverse variance weighted (fixed effects)	11	0.176361	0.0656799	0.00724957	0.0476283	0.305094	1.19287	1.04878	1.35675	1.19(1.05-1.36)	0.129759	49.4088
ebi-a-GCST90001792	639Qzh	hyperthyroidism	ebi-a-GCST90001792	Inverse variance weighted (fixed effects)	14	-0.0685622	0.0517005	0.184793	-0.169895	0.0327709	0.933735	0.843753	1.03331	0.93(0.84-1.03)	0.157002	48.4497
ebi-a-GCST90001793	nH0A3O	hyperthyroidism	ebi-a-GCST90001793	Inverse variance weighted (fixed effects)	9	0.110264	0.0672377	0.101022	-0.0215214	0.24205	1.11657	0.978709	1.27386	1.12(0.98-1.27)	0.119608	55.0525
ebi-a-GCST90001794	8OB3NH	hyperthyroidism	ebi-a-GCST90001794	Inverse variance weighted (fixed effects)	8	0.213361	0.0795543	0.00731942	0.0574343	0.369287	1.23783	1.05912	1.4467	1.24(1.06-1.45)	0.0868533	43.384
ebi-a-GCST90001795	5NQ8Co	hyperthyroidism	ebi-a-GCST90001795	Inverse variance weighted (fixed effects)	10	0.127565	0.0848829	0.13288	-0.0388051	0.293936	1.13606	0.961938	1.3417	1.14(0.96-1.34)	0.0722159	28.3794
ebi-a-GCST90001796	KRavAN	hyperthyroidism	ebi-a-GCST90001796	Inverse variance weighted (fixed effects)	6	0.0455042	0.111677	0.683667	-0.173382	0.26439	1.04656	0.840816	1.30264	1.05(0.84-1.30)	0.036966	23.2037
ebi-a-GCST90001797	IcUs4f	hyperthyroidism	ebi-a-GCST90001797	Inverse variance weighted (fixed effects)	9	-0.0133185	0.0922569	0.885214	-0.194142	0.167505	0.98677	0.823541	1.18235	0.99(0.82-1.18)	0.0564703	23.8203
ebi-a-GCST90001798	zghb9r	hyperthyroidism	ebi-a-GCST90001798	Inverse variance weighted (fixed effects)	18	0.0732433	0.0392882	0.0622861	-0.0037617	0.150248	1.07599	0.996245	1.16212	1.08(1.00-1.16)	0.348001	107.876
ebi-a-GCST90001799	Xlp3NJ	hyperthyroidism	ebi-a-GCST90001799	Inverse variance weighted (fixed effects)	10	0.00613907	0.0582875	0.916119	-0.108104	0.120383	1.00616	0.897534	1.12793	1.01(0.90-1.13)	0.157706	34.2076
ebi-a-GCST90001800	FHlmJK	hyperthyroidism	ebi-a-GCST90001800	Inverse variance weighted (fixed effects)	17	0.0767844	0.0468398	0.101151	-0.0150217	0.16859	1.07981	0.985091	1.18364	1.08(0.99-1.18)	0.260272	75.2955
ebi-a-GCST90001801	rTJJYQ	hyperthyroidism	ebi-a-GCST90001801	Inverse variance weighted (fixed effects)	13	0.024363	0.0403039	0.545522	-0.0546325	0.103359	1.02466	0.946833	1.10889	1.02(0.95-1.11)	0.393125	90.7896
ebi-a-GCST90001802	jBboFo	hyperthyroidism	ebi-a-GCST90001802	Inverse variance weighted (fixed effects)	18	0.0547323	0.0454568	0.22857	-0.034363	0.143828	1.05626	0.966221	1.15468	1.06(0.97-1.15)	0.261155	71.4389
ebi-a-GCST90001803	QHYA7V	hyperthyroidism	ebi-a-GCST90001803	Inverse variance weighted (fixed effects)	9	0.123356	0.0835199	0.139685	-0.0403431	0.287055	1.13129	0.96046	1.3325	1.13(0.96-1.33)	0.062603	26.951
ebi-a-GCST90001804	vwIYGM	hyperthyroidism	ebi-a-GCST90001804	Inverse variance weighted (fixed effects)	15	0.0447674	0.0403405	0.267112	-0.0343	0.123835	1.04578	0.966282	1.13183	1.05(0.97-1.13)	0.334939	122.246
ebi-a-GCST90001805	i8SI3V	hyperthyroidism	ebi-a-GCST90001805	Inverse variance weighted (fixed effects)	15	0.0297882	0.0471614	0.527634	-0.0626482	0.122225	1.03024	0.939274	1.13001	1.03(0.94-1.13)	0.249303	80.6105
ebi-a-GCST90001806	4n5p0y	hyperthyroidism	ebi-a-GCST90001806	Inverse variance weighted (fixed effects)	20	0.0663451	0.0448315	0.138906	-0.0215247	0.154215	1.0686	0.978705	1.16674	1.07(0.98-1.17)	0.290539	74.4303
ebi-a-GCST90001807	oK7oln	hyperthyroidism	ebi-a-GCST90001807	Inverse variance weighted (fixed effects)	7	-0.103179	0.106934	0.3346	-0.31277	0.106411	0.901965	0.731418	1.11228	0.90(0.73-1.11)	0.0476273	26.0262
ebi-a-GCST90001808	RGIh90	hyperthyroidism	ebi-a-GCST90001808	Inverse variance weighted (fixed effects)	18	0.0460316	0.0393749	0.242379	-0.0311432	0.123206	1.04711	0.969337	1.13112	1.05(0.97-1.13)	0.361771	114.564
ebi-a-GCST90001809	o7m3AL	hyperthyroidism	ebi-a-GCST90001809	Inverse variance weighted (fixed effects)	6	0.0876173	0.116239	0.450988	-0.140211	0.315446	1.09157	0.869175	1.37087	1.09(0.87-1.37)	0.0369434	23.1634
ebi-a-GCST90001810	ZNRmMs	hyperthyroidism	ebi-a-GCST90001810	Inverse variance weighted (fixed effects)	6	-0.0316663	0.0805994	0.694404	-0.189641	0.126309	0.96883	0.827256	1.13463	0.97(0.83-1.13)	0.0830429	27.5766
ebi-a-GCST90001811	SybQr6	hyperthyroidism	ebi-a-GCST90001811	Inverse variance weighted (fixed effects)	9	-0.188659	0.0822356	0.021783	-0.349841	-0.0274775	0.828069	0.7048	0.972897	0.83(0.70-0.97)	0.0589538	25.379
ebi-a-GCST90001812	jo298q	hyperthyroidism	ebi-a-GCST90001812	Inverse variance weighted (fixed effects)	6	-0.280685	0.114877	0.0145514	-0.505844	-0.0555264	0.755266	0.602996	0.945987	0.76(0.60-0.95)	0.0408876	25.8981
ebi-a-GCST90001813	dX8iN6	hyperthyroidism	ebi-a-GCST90001813	Inverse variance weighted (fixed effects)	12	-0.140441	0.0613853	0.0221453	-0.260757	-0.0201262	0.868975	0.770468	0.980075	0.87(0.77-0.98)	0.0945101	31.669
ebi-a-GCST90001814	PSF8il	hyperthyroidism	ebi-a-GCST90001814	Inverse variance weighted (fixed effects)	3	0.0417327	0.18156	0.818204	-0.314126	0.397591	1.04262	0.730427	1.48824	1.04(0.73- 1.49)	0.0189326	23.4148
ebi-a-GCST90001815	7TV8nu	hyperthyroidism	ebi-a-GCST90001815	Inverse variance weighted (fixed effects)	7	-0.188864	0.0843602	0.02517	-0.35421	-0.0235182	0.827899	0.701727	0.976756	0.83(0.70-0.98)	0.0605824	33.6174
ebi-a-GCST90001816	hRLdSH	hyperthyroidism	ebi-a-GCST90001816	Inverse variance weighted (multiplicative random effects)	11	-0.099083	0.103473	0.338278	-0.30189	0.103724	0.905668	0.739419	1.10929	0.91(0.74-1.11)	0.0815382	29.4094
ebi-a-GCST90001817	rLeoVU	hyperthyroidism	ebi-a-GCST90001817	Inverse variance weighted (fixed effects)	7	-0.0480517	0.101294	0.63523	-0.246588	0.150484	0.953085	0.781463	1.1624	0.95(0.78-1.16)	0.0463948	25.3477
ebi-a-GCST90001818	plUhll	hyperthyroidism	ebi-a-GCST90001818	Inverse variance weighted (fixed effects)	6	0.10568	0.124687	0.396684	-0.138707	0.350067	1.11147	0.870483	1.41916	1.11(0.87-1.42)	0.0363894	22.9791
ebi-a-GCST90001819	QKxXD3	hyperthyroidism	ebi-a-GCST90001819	Inverse variance weighted (multiplicative random effects)	12	0.0242275	0.0869663	0.780564	-0.146227	0.194681	1.02452	0.863962	1.21492	1.02(0.86-1.21)	0.101213	34.1959
ebi-a-GCST90001820	6d2Jcr	hyperthyroidism	ebi-a-GCST90001820	Inverse variance weighted (fixed effects)	6	0.0517104	0.106421	0.627035	-0.156875	0.260296	1.05307	0.854811	1.29731	1.05(0.85-1.30)	0.0462764	29.5093
ebi-a-GCST90001821	l9PVXZ	hyperthyroidism	ebi-a-GCST90001821	Inverse variance weighted (fixed effects)	11	0.0532763	0.0651804	0.413719	-0.0744773	0.18103	1.05472	0.928229	1.19845	1.05(0.93-1.20)	0.0894947	32.5612
ebi-a-GCST90001822	OL8WG9	hyperthyroidism	ebi-a-GCST90001822	Inverse variance weighted (fixed effects)	7	-0.00340999	0.107422	0.974676	-0.213956	0.207136	0.996596	0.807384	1.23015	1.00(0.81- 1.23)	0.0444692	24.1602
ebi-a-GCST90001823	YyidtS	hyperthyroidism	ebi-a-GCST90001823	Inverse variance weighted (fixed effects)	4	0.129858	0.125786	0.301898	-0.116683	0.376399	1.13867	0.889868	1.45703	1.14(0.89-1.46)	0.0470292	22.5653
ebi-a-GCST90001824	KuyeOg	hyperthyroidism	ebi-a-GCST90001824	Inverse variance weighted (fixed effects)	8	-0.109494	0.0775166	0.157797	-0.261426	0.0424389	0.896288	0.769953	1.04335	0.90(0.77-1.04)	0.0776497	38.3787
ebi-a-GCST90001825	JQgcRI	hyperthyroidism	ebi-a-GCST90001825	Inverse variance weighted (fixed effects)	9	0.0439848	0.0731607	0.547702	-0.0994102	0.18738	1.04497	0.905371	1.20609	1.04(0.91-1.21)	0.0776437	34.1021
ebi-a-GCST90001826	Ugn5zp	hyperthyroidism	ebi-a-GCST90001826	Inverse variance weighted (fixed effects)	11	0.00344887	0.0817816	0.966362	-0.156843	0.163741	1.00345	0.854838	1.17791	1.00(0.85-1.18)	0.0907001	32.8622
ebi-a-GCST90001827	mfrvs7	hyperthyroidism	ebi-a-GCST90001827	Inverse variance weighted (fixed effects)	4	-0.10485	0.117457	0.372036	-0.335066	0.125366	0.900459	0.715291	1.13356	0.90(0.72-1.13)	0.0330262	31.1828
ebi-a-GCST90001828	Q6S3Ay	hyperthyroidism	ebi-a-GCST90001828	Inverse variance weighted (fixed effects)	13	0.0813316	0.0687208	0.236608	-0.0533611	0.216024	1.08473	0.948038	1.24113	1.08(0.95-1.24)	0.0973689	30.2292
ebi-a-GCST90001829	dqCFxg	hyperthyroidism	ebi-a-GCST90001829	Inverse variance weighted (fixed effects)	10	-0.0986192	0.0371505	0.00794061	-0.171434	-0.0258042	0.906088	0.842456	0.974526	0.91(0.84-0.97)	0.377114	220.922
ebi-a-GCST90001830	kPJNJo	hyperthyroidism	ebi-a-GCST90001830	Inverse variance weighted (fixed effects)	5	-0.129712	0.0944937	0.169845	-0.314919	0.055496	0.878349	0.729848	1.05706	0.88(0.73-1.06)	0.0551623	42.5261
ebi-a-GCST90001831	qMqGMw	hyperthyroidism	ebi-a-GCST90001831	Inverse variance weighted (fixed effects)	8	0.0601778	0.070327	0.392172	-0.0776632	0.198019	1.06203	0.925276	1.21899	1.06(0.93-1.22)	0.0971387	38.5037
ebi-a-GCST90001832	TEnIO3	hyperthyroidism	ebi-a-GCST90001832	Inverse variance weighted (fixed effects)	7	-0.0412751	0.0719586	0.566242	-0.182314	0.0997638	0.959565	0.83334	1.10491	0.96(0.83-1.10)	0.102184	46.5664
ebi-a-GCST90001833	jtZSn0	hyperthyroidism	ebi-a-GCST90001833	Inverse variance weighted (fixed effects)	13	-0.000514397	0.064535	0.99364	-0.127003	0.125974	0.999486	0.880731	1.13425	1.00(0.88-1.13)	0.12007	29.9883
ebi-a-GCST90001834	ccCPgG	hyperthyroidism	ebi-a-GCST90001834	Inverse variance weighted (fixed effects)	9	0.0214395	0.0539515	0.691084	-0.0843055	0.127185	1.02167	0.91915	1.13563	1.02(0.92-1.14)	0.14499	53.4734
ebi-a-GCST90001835	3MgFfe	hyperthyroidism	ebi-a-GCST90001835	Inverse variance weighted (fixed effects)	6	-0.144062	0.100955	0.153579	-0.341933	0.0538084	0.865834	0.710396	1.05528	0.87(0.71-1.06)	0.0493975	24.6138
ebi-a-GCST90001836	szz48U	hyperthyroidism	ebi-a-GCST90001836	Inverse variance weighted (fixed effects)	15	0.0447555	0.0511369	0.38146	-0.0554728	0.144984	1.04577	0.946038	1.15602	1.05(0.95-1.16)	0.234341	29.5659
ebi-a-GCST90001837	VrT3sz	hyperthyroidism	ebi-a-GCST90001837	Inverse variance weighted (multiplicative random effects)	9	0.000989773	0.0738693	0.989309	-0.143794	0.145774	1.00099	0.866066	1.15693	1.00(0.87-1.16)	0.163117	26.7243
ebi-a-GCST90001838	44gA6L	hyperthyroidism	ebi-a-GCST90001838	Inverse variance weighted (fixed effects)	15	-0.0454631	0.0379537	0.230973	-0.119852	0.0289262	0.955555	0.887051	1.02935	0.96(0.89-1.03)	0.310774	86.9942
ebi-a-GCST90001839	lAt3Ct	hyperthyroidism	ebi-a-GCST90001839	Inverse variance weighted (fixed effects)	9	-0.0899838	0.0635303	0.156661	-0.214503	0.0345355	0.913946	0.806942	1.03514	0.91(0.81-1.04)	0.118684	43.4224
ebi-a-GCST90001840	vbIJBy	hyperthyroidism	ebi-a-GCST90001840	Inverse variance weighted (fixed effects)	11	0.0190473	0.0725772	0.792981	-0.123204	0.161299	1.01923	0.884083	1.17504	1.02(0.88-1.18)	0.0950288	27.6743
ebi-a-GCST90001841	5hfRNw	hyperthyroidism	ebi-a-GCST90001841	Inverse variance weighted (multiplicative random effects)	13	0.0118432	0.0582889	0.838993	-0.102403	0.126089	1.01191	0.902666	1.13438	1.01(0.90-1.13)	0.261978	79.1316
ebi-a-GCST90001842	GZqtiy	hyperthyroidism	ebi-a-GCST90001842	Inverse variance weighted (fixed effects)	16	-0.016504	0.0359839	0.646485	-0.0870324	0.0540244	0.983631	0.916647	1.05551	0.98(0.92-1.06)	0.373897	107.978
ebi-a-GCST90001843	V2Putr	hyperthyroidism	ebi-a-GCST90001843	Inverse variance weighted (fixed effects)	12	-0.0704085	0.0489166	0.150049	-0.166285	0.025468	0.932013	0.846805	1.0258	0.93(0.85-1.03)	0.198486	59.8253
ebi-a-GCST90001844	IXex4n	hyperthyroidism	ebi-a-GCST90001844	Inverse variance weighted (fixed effects)	9	0.0979081	0.0707687	0.166513	-0.0407985	0.236615	1.10286	0.960023	1.26695	1.10(0.96-1.27)	0.0975029	34.7278
ebi-a-GCST90001845	KrwxY0	hyperthyroidism	ebi-a-GCST90001845	Inverse variance weighted (fixed effects)	18	-0.00835772	0.0414288	0.840122	-0.0895581	0.0728426	0.991677	0.914335	1.07556	0.99(0.91-1.08)	0.272909	60.3053
ebi-a-GCST90001846	16Nozq	hyperthyroidism	ebi-a-GCST90001846	Inverse variance weighted (fixed effects)	10	-0.0410185	0.053376	0.442201	-0.145635	0.0635984	0.959811	0.864473	1.06566	0.96(0.86-1.07)	0.166192	57.782
ebi-a-GCST90001847	6m6IFP	hyperthyroidism	ebi-a-GCST90001847	Inverse variance weighted (fixed effects)	12	-0.0593292	0.0557255	0.287026	-0.168551	0.0498929	0.942397	0.844888	1.05116	0.94(0.84-1.05)	0.157313	47.4012
ebi-a-GCST90001848	LAQgK3	hyperthyroidism	ebi-a-GCST90001848	Inverse variance weighted (fixed effects)	8	0.0221978	0.0977896	0.820427	-0.16947	0.213865	1.02245	0.844112	1.23846	1.02(0.84-1.24)	0.0653001	27.1065
ebi-a-GCST90001849	sDBVBf	hyperthyroidism	ebi-a-GCST90001849	Inverse variance weighted (fixed effects)	17	-0.0180272	0.045572	0.692418	-0.107348	0.0712939	0.982134	0.898213	1.0739	0.98(0.90-1.07)	0.212427	48.2647
ebi-a-GCST90001850	gJqZC7	hyperthyroidism	ebi-a-GCST90001850	Inverse variance weighted (fixed effects)	9	-0.0396177	0.0641204	0.536665	-0.165294	0.0860584	0.961157	0.847645	1.08987	0.96(0.85-1.09)	0.0960666	36.0158
ebi-a-GCST90001851	To8qoN	hyperthyroidism	ebi-a-GCST90001851	Inverse variance weighted (fixed effects)	19	-0.0457401	0.0461398	0.321521	-0.136174	0.044694	0.95529	0.872691	1.04571	0.96(0.87-1.05)	0.232637	46.2565
ebi-a-GCST90001852	THp1Ft	hyperthyroidism	ebi-a-GCST90001852	Inverse variance weighted (fixed effects)	7	-0.148517	0.0719397	0.0389736	-0.289519	-0.0075152	0.861985	0.748624	0.992513	0.86(0.75-0.99)	0.103818	43.7065
ebi-a-GCST90001853	AtLc9L	hyperthyroidism	ebi-a-GCST90001853	Inverse variance weighted (fixed effects)	10	-0.10126	0.0424071	0.016949	-0.184378	-0.0181422	0.903698	0.831622	0.982021	0.90(0.83-0.98)	0.24993	96.8973
ebi-a-GCST90001854	ptyFfM	hyperthyroidism	ebi-a-GCST90001854	Inverse variance weighted (fixed effects)	11	-0.0728833	0.0440935	0.0983461	-0.159307	0.01354	0.929709	0.852735	1.01363	0.93(0.85-1.01)	0.248724	87.4924
ebi-a-GCST90001855	A62GlH	hyperthyroidism	ebi-a-GCST90001855	Inverse variance weighted (fixed effects)	13	-0.0100613	0.0411715	0.806941	-0.0907574	0.0706349	0.989989	0.913239	1.07319	0.99(0.91-1.07)	0.283681	88.4966
ebi-a-GCST90001856	QiXcnX	hyperthyroidism	ebi-a-GCST90001856	Inverse variance weighted (fixed effects)	14	-0.0146864	0.0448279	0.7432	-0.102549	0.0731763	0.985421	0.902534	1.07592	0.99(0.90-1.08)	0.242336	66.3452
ebi-a-GCST90001857	o83IWT	hyperthyroidism	ebi-a-GCST90001857	Inverse variance weighted (multiplicative random effects)	11	-0.0640731	0.0583696	0.27233	-0.178477	0.0503313	0.937936	0.836543	1.05162	0.94(0.84-1.05)	0.264345	94.9616
ebi-a-GCST90001858	HbimPg	hyperthyroidism	ebi-a-GCST90001858	Inverse variance weighted (fixed effects)	13	-0.0344986	0.0387236	0.372986	-0.110397	0.0413996	0.96609	0.895479	1.04227	0.97(0.90-1.04)	0.319984	105.15
ebi-a-GCST90001859	ANRboP	hyperthyroidism	ebi-a-GCST90001859	Inverse variance weighted (fixed effects)	9	-0.104513	0.056997	0.066704	-0.216228	0.0072008	0.900763	0.805552	1.00723	0.90(0.81-1.01)	0.148914	56.5345
ebi-a-GCST90001860	4bvH4Y	hyperthyroidism	ebi-a-GCST90001860	Inverse variance weighted (multiplicative random effects)	9	-0.0735993	0.0621821	0.236568	-0.195476	0.0482777	0.929044	0.822443	1.04946	0.93(0.82-1.05)	0.256418	111.46
ebi-a-GCST90001861	qIGTWM	hyperthyroidism	ebi-a-GCST90001861	Inverse variance weighted (fixed effects)	13	-0.0201467	0.0493362	0.683013	-0.116846	0.0765522	0.980055	0.889723	1.07956	0.98(0.89-1.08)	0.21494	61.1811
ebi-a-GCST90001862	PzxHt9	hyperthyroidism	ebi-a-GCST90001862	Inverse variance weighted (fixed effects)	5	0.22684	0.122439	0.0639284	-0.0131402	0.46682	1.25463	0.986946	1.59491	1.25(0.99-1.59)	0.0377641	22.857
ebi-a-GCST90001863	5Oz5aE	hyperthyroidism	ebi-a-GCST90001863	Inverse variance weighted (fixed effects)	10	0.0249644	0.0555436	0.653103	-0.0839011	0.13383	1.02528	0.919522	1.1432	1.03(0.92-1.14)	0.147874	50.4642
ebi-a-GCST90001864	mlUYP5	hyperthyroidism	ebi-a-GCST90001864	Inverse variance weighted (fixed effects)	15	-0.00817164	0.0383189	0.831129	-0.0832766	0.0669333	0.991862	0.920097	1.06922	0.99(0.92-1.07)	0.297667	82.0244
ebi-a-GCST90001865	FebBhQ	hyperthyroidism	ebi-a-GCST90001865	Inverse variance weighted (fixed effects)	9	-0.0689321	0.0640097	0.281524	-0.194391	0.0565268	0.93339	0.823336	1.05816	0.93(0.82-1.06)	0.0859146	30.3796
ebi-a-GCST90001866	zsTh0w	hyperthyroidism	ebi-a-GCST90001866	Inverse variance weighted (fixed effects)	10	-0.0343426	0.059888	0.566342	-0.151723	0.0830379	0.96624	0.859226	1.08658	0.97(0.86-1.09)	0.132184	44.2178
ebi-a-GCST90001867	TUBQRs	hyperthyroidism	ebi-a-GCST90001867	Inverse variance weighted (fixed effects)	13	-0.0118745	0.0720445	0.869084	-0.153082	0.129333	0.988196	0.85806	1.13807	0.99(0.86-1.14)	0.116266	29.399
ebi-a-GCST90001868	nupH1U	hyperthyroidism	ebi-a-GCST90001868	Inverse variance weighted (fixed effects)	7	-0.062652	0.0425473	0.140879	-0.146045	0.0207407	0.93927	0.864119	1.02096	0.94(0.86-1.02)	0.248038	137.172
ebi-a-GCST90001869	UsHaWt	hyperthyroidism	ebi-a-GCST90001869	Inverse variance weighted (fixed effects)	20	0.0167601	0.051924	0.74686	-0.0850109	0.118531	1.0169	0.918502	1.12584	1.02(0.92-1.13)	0.178394	31.4511
ebi-a-GCST90001870	7we7Cf	hyperthyroidism	ebi-a-GCST90001870	Inverse variance weighted (fixed effects)	9	0.0350481	0.0543733	0.519197	-0.0715236	0.14162	1.03567	0.930974	1.15214	1.04(0.93-1.15)	0.191429	42.7202
ebi-a-GCST90001871	aDpJGv	hyperthyroidism	ebi-a-GCST90001871	Inverse variance weighted (fixed effects)	12	-0.121504	0.0508096	0.0167863	-0.221091	-0.021917	0.885588	0.801644	0.978321	0.89(0.80-0.98)	0.232673	31.1816
ebi-a-GCST90001872	VkQlTq	hyperthyroidism	ebi-a-GCST90001872	Inverse variance weighted (multiplicative random effects)	10	-0.0668971	0.078135	0.391902	-0.220042	0.0862475	0.935291	0.802485	1.09008	0.94(0.80-1.09)	0.197171	30.3556
ebi-a-GCST90001873	2CEowE	hyperthyroidism	ebi-a-GCST90001873	Inverse variance weighted (fixed effects)	6	-0.0344357	0.0568346	0.544586	-0.145832	0.0769602	0.96615	0.864303	1.08	0.97(0.86-1.08)	0.128885	30.5772
ebi-a-GCST90001874	wQgdt4	hyperthyroidism	ebi-a-GCST90001874	Inverse variance weighted (multiplicative random effects)	11	-0.0191999	0.0702222	0.784534	-0.156835	0.118436	0.980983	0.854845	1.12573	0.98(0.85-1.13)	0.19672	27.4951
ebi-a-GCST90001875	asE3Np	hyperthyroidism	ebi-a-GCST90001875	Inverse variance weighted (fixed effects)	9	0.00577991	0.0560736	0.917902	-0.104124	0.115684	1.0058	0.901113	1.12264	1.01(0.90-1.12)	0.187567	31.7318
ebi-a-GCST90001876	XtTaRI	hyperthyroidism	ebi-a-GCST90001876	Inverse variance weighted (fixed effects)	2	-0.132305	0.0942147	0.160233	-0.316966	0.0523561	0.876074	0.728356	1.05375	0.88(0.73-1.05)	0.0601036	39.7751
ebi-a-GCST90001877	Oli8mI	hyperthyroidism	ebi-a-GCST90001877	Inverse variance weighted (fixed effects)	6	-0.000466614	0.0667488	0.994422	-0.131294	0.130361	0.999533	0.87696	1.13924	1.00(0.88-1.14)	0.127235	30.1288
ebi-a-GCST90001878	SKdGLK	hyperthyroidism	ebi-a-GCST90001878	Inverse variance weighted (fixed effects)	7	-0.0766968	0.0661491	0.246271	-0.206349	0.0529554	0.926171	0.813549	1.05438	0.93(0.81-1.05)	0.149837	31.1954
ebi-a-GCST90001879	YPKRDH	hyperthyroidism	ebi-a-GCST90001879	Inverse variance weighted (fixed effects)	8	-0.121731	0.0561149	0.0300586	-0.231716	-0.0117458	0.885386	0.793171	0.988323	0.89(0.79-0.99)	0.156871	28.746
ebi-a-GCST90001880	z3A4Ax	hyperthyroidism	ebi-a-GCST90001880	Inverse variance weighted (fixed effects)	9	-0.0349759	0.0542347	0.518992	-0.141276	0.071324	0.965629	0.86825	1.07393	0.97(0.87-1.07)	0.194127	33.1091
ebi-a-GCST90001881	6Qiggg	hyperthyroidism	ebi-a-GCST90001881	Inverse variance weighted (fixed effects)	6	-0.156925	0.0639244	0.014094	-0.282217	-0.0316336	0.854768	0.75411	0.968862	0.85(0.75-0.97)	0.130779	31.0942
ebi-a-GCST90001882	UUz3hk	hyperthyroidism	ebi-a-GCST90001882	Inverse variance weighted (fixed effects)	9	0.0395111	0.05164	0.444196	-0.0617033	0.140726	1.0403	0.940162	1.15111	1.04(0.94-1.15)	0.199824	34.3232
ebi-a-GCST90001883	M3HqQZ	hyperthyroidism	ebi-a-GCST90001883	Inverse variance weighted (fixed effects)	13	0.0739932	0.0586082	0.206767	-0.0408789	0.188865	1.0768	0.959945	1.20788	1.08(0.96-1.21)	0.213003	64.5194
ebi-a-GCST90001884	9UR3eU	hyperthyroidism	ebi-a-GCST90001884	Inverse variance weighted (fixed effects)	14	0.0134617	0.0437018	0.758055	-0.0721937	0.0991172	1.01355	0.930351	1.1042	1.01(0.93-1.10)	0.359022	123.946
ebi-a-GCST90001885	gwp6lb	hyperthyroidism	ebi-a-GCST90001885	Inverse variance weighted (fixed effects)	11	0.0102602	0.0759394	0.892524	-0.138581	0.159102	1.01031	0.870593	1.17246	1.01(0.87-1.17)	0.0989203	29.5308
ebi-a-GCST90001886	Xstuhp	hyperthyroidism	ebi-a-GCST90001886	Inverse variance weighted (fixed effects)	8	-0.0406734	0.0600107	0.497918	-0.158294	0.0769476	0.960143	0.853598	1.07999	0.96(0.85-1.08)	0.124925	51.9463
ebi-a-GCST90001887	u31dQR	hyperthyroidism	ebi-a-GCST90001887	Inverse variance weighted (fixed effects)	9	-0.0320706	0.053331	0.547607	-0.136599	0.0724582	0.968438	0.87232	1.07515	0.97(0.87-1.08)	0.11781	43.179
ebi-a-GCST90001888	7XpSdh	hyperthyroidism	ebi-a-GCST90001888	Inverse variance weighted (fixed effects)	6	-0.0181771	0.0653883	0.781022	-0.146338	0.109984	0.981987	0.863866	1.11626	0.98(0.86-1.12)	0.122831	67.9851
ebi-a-GCST90001889	yhPprL	hyperthyroidism	ebi-a-GCST90001889	Inverse variance weighted (fixed effects)	10	-0.10185	0.0543972	0.0611599	-0.208468	0.00476857	0.903165	0.811827	1.00478	0.90(0.81-1.00)	0.120893	40.004
ebi-a-GCST90001890	UBig0T	hyperthyroidism	ebi-a-GCST90001890	Inverse variance weighted (fixed effects)	9	0.0119804	0.0586068	0.838025	-0.102889	0.12685	1.01205	0.902227	1.13525	1.01(0.90-1.14)	0.137396	51.5006
ebi-a-GCST90001891	e5W3vt	hyperthyroidism	ebi-a-GCST90001891	Inverse variance weighted (fixed effects)	9	-0.086985	0.0595866	0.144343	-0.203775	0.0298047	0.916691	0.815646	1.03025	0.92(0.82-1.03)	0.1343	50.16
ebi-a-GCST90001892	uEsVjN	hyperthyroidism	ebi-a-GCST90001892	Inverse variance weighted (fixed effects)	6	-0.0419147	0.0484551	0.387027	-0.136887	0.0530573	0.958952	0.872069	1.05449	0.96(0.87-1.05)	0.211311	130.078
ebi-a-GCST90001893	E71rc1	hyperthyroidism	ebi-a-GCST90001893	Inverse variance weighted (fixed effects)	8	-0.070187	0.0650691	0.280742	-0.197722	0.0573484	0.932219	0.820598	1.05902	0.93(0.82-1.06)	0.117852	48.6124
ebi-a-GCST90001894	4VU1oX	hyperthyroidism	ebi-a-GCST90001894	Inverse variance weighted (fixed effects)	12	-0.0402804	0.0561427	0.473087	-0.15032	0.0697593	0.96052	0.860432	1.07225	0.96(0.86-1.07)	0.158763	45.7187
ebi-a-GCST90001895	oyQVNc	hyperthyroidism	ebi-a-GCST90001895	Wald ratio	1	-0.116808	0.319239	0.714444	-0.742516	0.508901	0.889756	0.475915	1.66346	0.89(0.48-1.66)	0.00761901	22.3953
ebi-a-GCST90001896	lLXNOh	hyperthyroidism	ebi-a-GCST90001896	Inverse variance weighted (fixed effects)	8	0.0191926	0.0589598	0.744788	-0.0963687	0.134754	1.01938	0.908129	1.14426	1.02(0.91-1.14)	0.168046	73.499
ebi-a-GCST90001897	HNqmHf	hyperthyroidism	ebi-a-GCST90001897	Inverse variance weighted (fixed effects)	10	0.120836	0.0722339	0.0943569	-0.020742	0.262415	1.12844	0.979472	1.30007	1.13(0.98-1.30)	0.0857292	27.2208
ebi-a-GCST90001898	AKVqlT	hyperthyroidism	ebi-a-GCST90001898	Inverse variance weighted (fixed effects)	14	-0.0367099	0.0561843	0.513509	-0.146831	0.0734114	0.963956	0.86344	1.07617	0.96(0.86-1.08)	0.164	40.7058
ebi-a-GCST90001899	Y7Xu75	hyperthyroidism	ebi-a-GCST90001899	Inverse variance weighted (fixed effects)	9	-0.0170663	0.0703004	0.808189	-0.154855	0.120722	0.983078	0.856539	1.12831	0.98(0.86-1.13)	0.102383	36.8797
ebi-a-GCST90001900	qtGJag	hyperthyroidism	ebi-a-GCST90001900	Inverse variance weighted (fixed effects)	5	-0.02394	0.0637076	0.707081	-0.148807	0.100927	0.976344	0.861736	1.1062	0.98(0.86-1.11)	0.105645	68.8191
ebi-a-GCST90001901	l6HTlK	hyperthyroidism	ebi-a-GCST90001901	Inverse variance weighted (fixed effects)	9	0.105055	0.07755	0.17552	-0.0469427	0.257053	1.11077	0.954142	1.29311	1.11(0.95-1.29)	0.0947399	30.6988
ebi-a-GCST90001902	nX2JMy	hyperthyroidism	ebi-a-GCST90001902	Inverse variance weighted (fixed effects)	6	-0.0566883	0.0815291	0.486858	-0.216485	0.103109	0.944889	0.805344	1.10861	0.94(0.81-1.11)	0.0767552	40.3627
ebi-a-GCST90001903	0nM6jk	hyperthyroidism	ebi-a-GCST90001903	Inverse variance weighted (fixed effects)	10	0.105952	0.0785965	0.177642	-0.048097	0.260001	1.11177	0.953041	1.29693	1.11(0.95-1.30)	0.0779085	24.1645
ebi-a-GCST90001904	g8O24w	hyperthyroidism	ebi-a-GCST90001904	Inverse variance weighted (fixed effects)	6	-0.00947108	0.0995004	0.924167	-0.204492	0.18555	0.990574	0.815061	1.20388	0.99(0.82-1.20)	0.0506846	25.4852
ebi-a-GCST90001905	zf3sT2	hyperthyroidism	ebi-a-GCST90001905	Inverse variance weighted (fixed effects)	5	-0.0853194	0.0858565	0.320347	-0.253598	0.0829593	0.918219	0.776004	1.0865	0.92(0.78-1.09)	0.046251	27.5833
ebi-a-GCST90001906	hiRowI	hyperthyroidism	ebi-a-GCST90001906	Inverse variance weighted (fixed effects)	9	-0.109701	0.0762966	0.150484	-0.259242	0.0398403	0.896102	0.771636	1.04064	0.90(0.77-1.04)	0.0777684	26.5909
ebi-a-GCST90001907	VCtdQi	hyperthyroidism	ebi-a-GCST90001907	Inverse variance weighted (fixed effects)	11	-0.00979466	0.0655384	0.881199	-0.13825	0.118661	0.990253	0.870881	1.12599	0.99(0.87-1.13)	0.139553	42.7289
ebi-a-GCST90001908	e0VmT4	hyperthyroidism	ebi-a-GCST90001908	Inverse variance weighted (fixed effects)	9	0.0884411	0.069925	0.205943	-0.0486119	0.225494	1.09247	0.952551	1.25294	1.09(0.95-1.25)	0.0824523	28.9554
ebi-a-GCST90001909	FFadr6	hyperthyroidism	ebi-a-GCST90001909	Inverse variance weighted (fixed effects)	6	-0.0768642	0.120525	0.52364	-0.313093	0.159365	0.926016	0.731182	1.17277	0.93(0.73-1.17)	0.0473035	25.695
ebi-a-GCST90001910	szHrSz	hyperthyroidism	ebi-a-GCST90001910	Inverse variance weighted (fixed effects)	7	-0.0923941	0.0971568	0.341615	-0.282821	0.0980332	0.911746	0.753654	1.103	0.91(0.75-1.10)	0.0552657	25.94
ebi-a-GCST90001911	OxrI0m	hyperthyroidism	ebi-a-GCST90001911	Inverse variance weighted (multiplicative random effects)	11	0.00417773	0.113068	0.970526	-0.217435	0.225791	1.00419	0.80458	1.25331	1.00(0.80-1.25)	0.0906021	28.0862
ebi-a-GCST90001912	qZO8Sb	hyperthyroidism	ebi-a-GCST90001912	Inverse variance weighted (fixed effects)	6	-0.180417	0.113288	0.11126	-0.402461	0.041627	0.834922	0.668673	1.04251	0.83(0.67-1.04)	0.0439076	22.6865
ebi-a-GCST90001913	HDDo0p	hyperthyroidism	ebi-a-GCST90001913	Inverse variance weighted (fixed effects)	8	-0.0369917	0.0735169	0.614843	-0.181085	0.107102	0.963684	0.834365	1.11305	0.96(0.83-1.11)	0.0622829	25.7625
ebi-a-GCST90001914	rG8ZQ2	hyperthyroidism	ebi-a-GCST90001914	Inverse variance weighted (fixed effects)	8	0.0979497	0.0945645	0.300297	-0.0873967	0.283296	1.10291	0.916313	1.3275	1.10(0.92-1.33)	0.0567973	23.3644
ebi-a-GCST90001915	WSqADL	hyperthyroidism	ebi-a-GCST90001915	Inverse variance weighted (fixed effects)	4	0.287544	0.136777	0.0355283	0.0194614	0.555626	1.33315	1.01965	1.74303	1.33(1.02-1.74)	0.0283926	22.7057
ebi-a-GCST90001916	4MZ2zd	hyperthyroidism	ebi-a-GCST90001916	Inverse variance weighted (fixed effects)	7	0.0582658	0.0946017	0.537956	-0.127153	0.243685	1.06	0.880599	1.27594	1.06(0.88-1.28)	0.0486885	22.7022
ebi-a-GCST90001917	8Mvsia	hyperthyroidism	ebi-a-GCST90001917	Inverse variance weighted (multiplicative random effects)	8	-0.0451713	0.129936	0.728109	-0.299846	0.209504	0.955834	0.740932	1.23307	0.96(0.74-1.23)	0.0579776	23.8798
ebi-a-GCST90001918	4NUnaD	hyperthyroidism	ebi-a-GCST90001918	Inverse variance weighted (fixed effects)	5	-0.00406069	0.0814496	0.960238	-0.163702	0.15558	0.995948	0.848995	1.16834	1.00(0.85-1.17)	0.0564975	36.575
ebi-a-GCST90001919	cfPeRh	hyperthyroidism	ebi-a-GCST90001919	Inverse variance weighted (fixed effects)	5	-0.0311618	0.098411	0.75151	-0.224047	0.161724	0.969319	0.799277	1.17554	0.97(0.80-1.18)	0.0387193	25.0293
ebi-a-GCST90001920	MbGPHw	hyperthyroidism	ebi-a-GCST90001920	Inverse variance weighted (fixed effects)	4	-0.0627218	0.106007	0.554067	-0.270496	0.145052	0.939205	0.763001	1.1561	0.94(0.76-1.16)	0.0387905	30.8219
ebi-a-GCST90001921	E3mJZj	hyperthyroidism	ebi-a-GCST90001921	Inverse variance weighted (fixed effects)	8	0.102554	0.0765077	0.180101	-0.0474009	0.252509	1.108	0.953705	1.28725	1.11(0.95-1.29)	0.0624219	25.3911
ebi-a-GCST90001922	Ira3wa	hyperthyroidism	ebi-a-GCST90001922	Inverse variance weighted (fixed effects)	9	-0.035717	0.0845883	0.672846	-0.20151	0.130076	0.964913	0.817495	1.13891	0.96(0.82-1.14)	0.0701296	24.3854
ebi-a-GCST90001923	ctTyt5	hyperthyroidism	ebi-a-GCST90001923	Inverse variance weighted (fixed effects)	7	-0.0477641	0.096555	0.620824	-0.237012	0.141484	0.953359	0.788982	1.15198	0.95(0.79-1.15)	0.0564628	24.8941
ebi-a-GCST90001924	dHJb6Y	hyperthyroidism	ebi-a-GCST90001924	Inverse variance weighted (fixed effects)	8	-0.0541551	0.0636082	0.394555	-0.178827	0.0705169	0.947285	0.83625	1.07306	0.95(0.84-1.07)	0.0795558	31.4504
ebi-a-GCST90001925	eTEq71	hyperthyroidism	ebi-a-GCST90001925	Inverse variance weighted (multiplicative random effects)	7	0.0217004	0.159112	0.891517	-0.29016	0.33356	1.02194	0.748144	1.39593	1.02(0.75-1.40)	0.0533261	23.4172
ebi-a-GCST90001926	GtPaTd	hyperthyroidism	ebi-a-GCST90001926	Inverse variance weighted (fixed effects)	16	0.0323161	0.0574974	0.574087	-0.0803789	0.145011	1.03284	0.922767	1.15605	1.03(0.92-1.16)	0.180241	39.8928
ebi-a-GCST90001927	8c9txk	hyperthyroidism	ebi-a-GCST90001927	Inverse variance weighted (fixed effects)	15	0.121043	0.0653304	0.063913	-0.00700432	0.249091	1.12867	0.99302	1.28286	1.13(0.99-1.28)	0.119352	26.238
ebi-a-GCST90001928	LbxDNg	hyperthyroidism	ebi-a-GCST90001928	Inverse variance weighted (multiplicative random effects)	5	-0.169803	0.17509	0.332145	-0.51298	0.173374	0.843831	0.598709	1.18931	0.84(0.60-1.19)	0.0370444	22.42
ebi-a-GCST90001929	WSQGCC	hyperthyroidism	ebi-a-GCST90001929	Inverse variance weighted (fixed effects)	6	-0.0107655	0.0856906	0.900023	-0.178719	0.157188	0.989292	0.836341	1.17022	0.99(0.84-1.17)	0.0585203	30.1776
ebi-a-GCST90001930	3OXzeu	hyperthyroidism	ebi-a-GCST90001930	Inverse variance weighted (fixed effects)	8	0.0012214	0.0810989	0.987984	-0.157732	0.160175	1.00122	0.854078	1.17372	1.00(0.85-1.17)	0.0633065	24.5925
ebi-a-GCST90001931	PYhS0G	hyperthyroidism	ebi-a-GCST90001931	Inverse variance weighted (fixed effects)	4	-0.0693115	0.124843	0.578766	-0.314005	0.175382	0.933036	0.730516	1.1917	0.93(0.73-1.19)	0.031909	24.0201
ebi-a-GCST90001932	AGxP7a	hyperthyroidism	ebi-a-GCST90001932	Inverse variance weighted (fixed effects)	7	0.000714332	0.0732638	0.992221	-0.142883	0.144311	1.00071	0.866856	1.15524	1.00(0.87-1.16)	0.0698522	31.2408
ebi-a-GCST90001933	PlaoEY	hyperthyroidism	ebi-a-GCST90001933	Inverse variance weighted (fixed effects)	10	0.0347854	0.0650282	0.592699	-0.0926698	0.162241	1.0354	0.911494	1.17614	1.04(0.91-1.18)	0.0977458	37.094
ebi-a-GCST90001934	N5lXqn	hyperthyroidism	ebi-a-GCST90001934	Inverse variance weighted (fixed effects)	6	0.0620808	0.103002	0.546697	-0.139802	0.263964	1.06405	0.86953	1.30208	1.06(0.87-1.30)	0.0494019	29.6918
ebi-a-GCST90001935	9GliLV	hyperthyroidism	ebi-a-GCST90001935	Inverse variance weighted (fixed effects)	7	0.0164748	0.0914214	0.85699	-0.162711	0.195661	1.01661	0.849837	1.21611	1.02(0.85-1.22)	0.0536291	27.735
ebi-a-GCST90001936	krnsST	hyperthyroidism	ebi-a-GCST90001936	Inverse variance weighted (fixed effects)	9	-0.0696006	0.084573	0.410528	-0.235364	0.0961626	0.932766	0.790283	1.10094	0.93(0.79-1.10)	0.0592569	23.971
ebi-a-GCST90001937	RLgTEL	hyperthyroidism	ebi-a-GCST90001937	Inverse variance weighted (fixed effects)	6	0.080583	0.115322	0.484698	-0.145448	0.306614	1.08392	0.864635	1.35882	1.08(0.86-1.36)	0.0451261	26.9926
ebi-a-GCST90001938	5kdVhV	hyperthyroidism	ebi-a-GCST90001938	Inverse variance weighted (fixed effects)	6	-0.101408	0.0866405	0.241822	-0.271223	0.0684074	0.903564	0.762446	1.0708	0.90(0.76-1.07)	0.0442643	24.014
ebi-a-GCST90001939	zyZ7kH	hyperthyroidism	ebi-a-GCST90001939	Inverse variance weighted (fixed effects)	5	-0.142543	0.131171	0.277172	-0.399638	0.114552	0.867151	0.670563	1.12137	0.87(0.67-1.12)	0.032856	23.2981
ebi-a-GCST90001940	ylxFny	hyperthyroidism	ebi-a-GCST90001940	Inverse variance weighted (fixed effects)	6	-0.039406	0.101872	0.69889	-0.239075	0.160263	0.96136	0.787356	1.17382	0.96(0.79-1.17)	0.0442463	26.4497
ebi-a-GCST90001941	9jdT6Z	hyperthyroidism	ebi-a-GCST90001941	Inverse variance weighted (fixed effects)	8	0.0594957	0.0857673	0.487879	-0.108608	0.2276	1.0613	0.897082	1.25558	1.06(0.90-1.26)	0.0592276	26.9611
ebi-a-GCST90001942	AYqchQ	hyperthyroidism	ebi-a-GCST90001942	Inverse variance weighted (fixed effects)	7	-0.0147281	0.0905965	0.870859	-0.192297	0.162841	0.98538	0.825062	1.17685	0.99(0.83-1.18)	0.0525398	27.1484
ebi-a-GCST90001943	hmP6uF	hyperthyroidism	ebi-a-GCST90001943	Inverse variance weighted (fixed effects)	7	-0.0351032	0.0873219	0.687685	-0.206254	0.136048	0.965506	0.813626	1.14574	0.97(0.81-1.15)	0.0457813	23.4886
ebi-a-GCST90001944	KKJzLN	hyperthyroidism	ebi-a-GCST90001944	Inverse variance weighted (fixed effects)	5	0.108448	0.0793086	0.171493	-0.0469966	0.263893	1.11455	0.954091	1.30199	1.11(0.95-1.30)	0.0740506	45.8403
ebi-a-GCST90001945	lvgfbt	hyperthyroidism	ebi-a-GCST90001945	Inverse variance weighted (fixed effects)	5	0.109231	0.0798017	0.171066	-0.0471799	0.265643	1.11542	0.953916	1.30427	1.12(0.95-1.30)	0.0733157	45.3494
ebi-a-GCST90001946	1Le2a7	hyperthyroidism	ebi-a-GCST90001946	Inverse variance weighted (fixed effects)	8	-0.0146108	0.0262099	0.577216	-0.0659822	0.0367605	0.985495	0.936148	1.03744	0.99(0.94-1.04)	0.580752	281.374
ebi-a-GCST90001947	3vyVzw	hyperthyroidism	ebi-a-GCST90001947	Inverse variance weighted (fixed effects)	11	-0.0258141	0.0240291	0.282694	-0.0729111	0.0212829	0.974516	0.929683	1.02151	0.97(0.93-1.02)	0.610512	223.008
ebi-a-GCST90001948	JkgC0p	hyperthyroidism	ebi-a-GCST90001948	Inverse variance weighted (fixed effects)	12	-0.0317119	0.0249627	0.203952	-0.0806387	0.0172149	0.968786	0.922527	1.01736	0.97(0.92-1.02)	0.650417	251.175
ebi-a-GCST90001949	jPU1M9	hyperthyroidism	ebi-a-GCST90001949	Inverse variance weighted (fixed effects)	13	-0.0223902	0.025002	0.3705	-0.0713941	0.0266137	0.977859	0.931095	1.02697	0.98(0.93-1.03)	0.658791	240.602
ebi-a-GCST90001950	VP31p6	hyperthyroidism	ebi-a-GCST90001950	Inverse variance weighted (fixed effects)	9	-0.00188322	0.0325838	0.953911	-0.0657476	0.0619811	0.998119	0.936367	1.06394	1.00(0.94-1.06)	0.351274	74.2434
ebi-a-GCST90001951	HRNqYE	hyperthyroidism	ebi-a-GCST90001951	Inverse variance weighted (fixed effects)	12	-0.0405857	0.0286492	0.156587	-0.0967382	0.0155667	0.960227	0.907794	1.01569	0.96(0.91-1.02)	0.500743	121.276
ebi-a-GCST90001952	A1Q2lk	hyperthyroidism	ebi-a-GCST90001952	Inverse variance weighted (fixed effects)	10	-0.0185942	0.025543	0.466641	-0.0686584	0.0314701	0.981578	0.933646	1.03197	0.98(0.93-1.03)	0.545051	186.656
ebi-a-GCST90001953	vwy3vo	hyperthyroidism	ebi-a-GCST90001953	Inverse variance weighted (fixed effects)	10	-0.0258197	0.0256592	0.314293	-0.0761117	0.0244723	0.974511	0.926713	1.02477	0.97(0.93-1.02)	0.551807	190.464
ebi-a-GCST90001954	c03l2i	hyperthyroidism	ebi-a-GCST90001954	Inverse variance weighted (fixed effects)	9	-0.0238061	0.0264892	0.368807	-0.0757249	0.0281127	0.976475	0.927071	1.02851	0.98(0.93-1.03)	0.547697	207.872
ebi-a-GCST90001955	cut7kq	hyperthyroidism	ebi-a-GCST90001955	Inverse variance weighted (fixed effects)	11	-0.0169698	0.0261574	0.516497	-0.0682383	0.0342988	0.983173	0.934038	1.03489	0.98(0.93-1.03)	0.549453	170.955
ebi-a-GCST90001956	qRQkkQ	hyperthyroidism	ebi-a-GCST90001956	Inverse variance weighted (fixed effects)	11	-0.0111653	0.0236598	0.636991	-0.0575384	0.0352079	0.988897	0.944086	1.03583	0.99(0.94-1.04)	0.617415	229.893
ebi-a-GCST90001957	k1fsqb	hyperthyroidism	ebi-a-GCST90001957	Inverse variance weighted (fixed effects)	11	-0.00717446	0.023777	0.762851	-0.0537774	0.0394285	0.992851	0.947643	1.04022	0.99(0.95-1.04)	0.622093	234.353
ebi-a-GCST90001958	Inlt9E	hyperthyroidism	ebi-a-GCST90001958	Inverse variance weighted (fixed effects)	9	0.0071132	0.0729973	0.922373	-0.135962	0.150188	1.00714	0.872876	1.16205	1.01(0.87-1.16)	0.0833323	31.3329
ebi-a-GCST90001959	EJmLMp	hyperthyroidism	ebi-a-GCST90001959	Inverse variance weighted (fixed effects)	7	0.128605	0.0792455	0.104618	-0.0267162	0.283926	1.13724	0.973638	1.32833	1.14(0.97-1.33)	0.0576746	26.6852
ebi-a-GCST90001960	4Z4HBZ	hyperthyroidism	ebi-a-GCST90001960	Inverse variance weighted (fixed effects)	6	0.0373664	0.0919268	0.68439	-0.14281	0.217543	1.03807	0.866919	1.24302	1.04(0.87-1.24)	0.0545637	28.0195
ebi-a-GCST90001961	fUpthz	hyperthyroidism	ebi-a-GCST90001961	Inverse variance weighted (fixed effects)	8	0.0181191	0.0400029	0.650588	-0.0602866	0.0965248	1.01828	0.941495	1.10134	1.02(0.94-1.10)	0.319768	171.053
ebi-a-GCST90001962	Y79YFS	hyperthyroidism	ebi-a-GCST90001962	Inverse variance weighted (fixed effects)	3	-0.0413567	0.164231	0.80118	-0.36325	0.280537	0.959487	0.695413	1.32384	0.96(0.70-1.32)	0.0243161	24.2243
ebi-a-GCST90001963	j89keJ	hyperthyroidism	ebi-a-GCST90001963	Inverse variance weighted (fixed effects)	10	0.0513803	0.0560938	0.359682	-0.0585636	0.161324	1.05272	0.943118	1.17507	1.05(0.94-1.18)	0.139488	46.3767
ebi-a-GCST90001964	jHWlcA	hyperthyroidism	ebi-a-GCST90001964	Inverse variance weighted (fixed effects)	8	0.0487718	0.0815409	0.549755	-0.111048	0.208592	1.04998	0.894895	1.23194	1.05(0.89-1.23)	0.06796	26.0946
ebi-a-GCST90001965	VDK08S	hyperthyroidism	ebi-a-GCST90001965	Inverse variance weighted (fixed effects)	11	-0.0258795	0.0761078	0.733829	-0.175051	0.123292	0.974453	0.839414	1.13121	0.97(0.84-1.13)	0.0977838	27.9625
ebi-a-GCST90001966	Xq5eq5	hyperthyroidism	ebi-a-GCST90001966	Inverse variance weighted (fixed effects)	10	0.00212866	0.068651	0.975264	-0.132427	0.136685	1.00213	0.875967	1.14647	1.00(0.88-1.15)	0.132804	43.4769
ebi-a-GCST90001967	TR3xFU	hyperthyroidism	ebi-a-GCST90001967	Inverse variance weighted (multiplicative random effects)	6	0.100139	0.205653	0.626307	-0.302941	0.503218	1.10532	0.738643	1.65404	1.11(0.74-1.65)	0.0459294	24.9127
ebi-a-GCST90001968	GfdCuW	hyperthyroidism	ebi-a-GCST90001968	Inverse variance weighted (fixed effects)	6	0.128434	0.104986	0.221202	-0.0773395	0.334207	1.13705	0.925576	1.39683	1.14(0.93-1.40)	0.041775	22.561
ebi-a-GCST90001969	CBTxG0	hyperthyroidism	ebi-a-GCST90001969	Inverse variance weighted (fixed effects)	11	0.0419647	0.0720866	0.56047	-0.099325	0.183254	1.04286	0.905448	1.20112	1.04(0.91-1.20)	0.107934	34.1091
ebi-a-GCST90001970	IInzsp	hyperthyroidism	ebi-a-GCST90001970	Inverse variance weighted (fixed effects)	7	-0.122467	0.0766517	0.110109	-0.272704	0.0277706	0.884735	0.761318	1.02816	0.88(0.76-1.03)	0.0671848	30.4866
ebi-a-GCST90001971	SnoKbq	hyperthyroidism	ebi-a-GCST90001971	Inverse variance weighted (fixed effects)	7	0.170019	0.10739	0.113377	-0.0404651	0.380503	1.18533	0.960343	1.46302	1.19(0.96-1.46)	0.0538415	25.2416
ebi-a-GCST90001972	OCJjpw	hyperthyroidism	ebi-a-GCST90001972	Inverse variance weighted (fixed effects)	6	0.179709	0.122042	0.140881	-0.0594934	0.418911	1.19687	0.942242	1.52031	1.20(0.94-1.52)	0.0443822	24.0422
ebi-a-GCST90001973	NzmUEX	hyperthyroidism	ebi-a-GCST90001973	Inverse variance weighted (fixed effects)	7	0.129285	0.0871089	0.137763	-0.0414486	0.300018	1.13801	0.959399	1.34988	1.14(0.96-1.35)	0.0511694	23.9213
ebi-a-GCST90001974	OVec2C	hyperthyroidism	ebi-a-GCST90001974	Inverse variance weighted (fixed effects)	8	-0.00726854	0.0973725	0.940496	-0.198119	0.183582	0.992758	0.820273	1.20151	0.99(0.82-1.20)	0.0612064	25.2964
ebi-a-GCST90001975	2ykM5D	hyperthyroidism	ebi-a-GCST90001975	Inverse variance weighted (fixed effects)	5	0.0397667	0.12743	0.754989	-0.209996	0.289529	1.04057	0.810588	1.3358	1.04(0.81-1.34)	0.0379556	24.0979
ebi-a-GCST90001976	pJmjT1	hyperthyroidism	ebi-a-GCST90001976	Inverse variance weighted (fixed effects)	5	0.0548138	0.115828	0.636045	-0.172208	0.281836	1.05634	0.841804	1.32556	1.06(0.84-1.33)	0.04052	26.2425
ebi-a-GCST90001977	2AS18U	hyperthyroidism	ebi-a-GCST90001977	Inverse variance weighted (fixed effects)	7	-0.00830752	0.0910885	0.927332	-0.186841	0.170226	0.991727	0.829576	1.18557	0.99(0.83-1.19)	0.0527023	24.2566
ebi-a-GCST90001978	oSmjJG	hyperthyroidism	ebi-a-GCST90001978	Inverse variance weighted (fixed effects)	6	-0.0471506	0.11236	0.674749	-0.267376	0.173075	0.953944	0.765385	1.18895	0.95(0.77-1.19)	0.0447763	23.8516
ebi-a-GCST90001979	a2935K	hyperthyroidism	ebi-a-GCST90001979	Inverse variance weighted (fixed effects)	8	0.117922	0.0426982	0.00574928	0.0342332	0.20161	1.12516	1.03483	1.22337	1.13(1.03-1.22)	0.318154	210.615
ebi-a-GCST90001980	KzsLyF	hyperthyroidism	ebi-a-GCST90001980	Inverse variance weighted (fixed effects)	12	0.0479548	0.0392831	0.222181	-0.0290401	0.12495	1.04912	0.971378	1.13309	1.05(0.97-1.13)	0.244695	97.6224
ebi-a-GCST90001981	8lNMZf	hyperthyroidism	ebi-a-GCST90001981	Inverse variance weighted (fixed effects)	10	0.0357794	0.037809	0.343986	-0.0383262	0.109885	1.03643	0.962399	1.11615	1.04(0.96-1.12)	0.254012	122.82
ebi-a-GCST90001982	sav551	hyperthyroidism	ebi-a-GCST90001982	Inverse variance weighted (fixed effects)	10	0.146957	0.074961	0.0499438	3.3363e-05	0.29388	1.1583	1.00003	1.34162	1.16(1.00-1.34)	0.0761801	29.7688
ebi-a-GCST90001983	nnyR2Q	hyperthyroidism	ebi-a-GCST90001983	Inverse variance weighted (fixed effects)	10	0.0718165	0.077141	0.351866	-0.0793799	0.223013	1.07446	0.923689	1.24984	1.07(0.92-1.25)	0.0704051	27.3185
ebi-a-GCST90001984	Y3ruB4	hyperthyroidism	ebi-a-GCST90001984	Inverse variance weighted (fixed effects)	6	0.0689384	0.0690162	0.317857	-0.0663334	0.20421	1.07137	0.935819	1.22656	1.07(0.94-1.23)	0.0881994	58.2643
ebi-a-GCST90001985	W42zGo	hyperthyroidism	ebi-a-GCST90001985	Inverse variance weighted (fixed effects)	13	0.0160626	0.0352733	0.648838	-0.053073	0.0851982	1.01619	0.948311	1.08893	1.02(0.95-1.09)	0.286722	111.781
ebi-a-GCST90001986	YQfi7a	hyperthyroidism	ebi-a-GCST90001986	Inverse variance weighted (fixed effects)	9	-0.077364	0.0799788	0.333391	-0.234122	0.0793945	0.925553	0.791265	1.08263	0.93(0.79-1.08)	0.0650623	27.9829
ebi-a-GCST90001987	wdvg8K	hyperthyroidism	ebi-a-GCST90001987	Inverse variance weighted (multiplicative random effects)	13	0.0471514	0.0687006	0.492504	-0.0875017	0.181805	1.04828	0.916217	1.19938	1.05(0.92-1.20)	0.158647	52.3333
ebi-a-GCST90001988	qQDNy2	hyperthyroidism	ebi-a-GCST90001988	Inverse variance weighted (fixed effects)	5	-0.126876	0.122668	0.300993	-0.367306	0.113553	0.880843	0.692598	1.12025	0.88(0.69-1.12)	0.0365222	27.4671
ebi-a-GCST90001989	uR0n0g	hyperthyroidism	ebi-a-GCST90001989	Inverse variance weighted (multiplicative random effects)	13	-0.0315398	0.0542841	0.561231	-0.137937	0.074857	0.968952	0.871154	1.07773	0.97(0.87-1.08)	0.335624	140.166
ebi-a-GCST90001990	WTCRYW	hyperthyroidism	ebi-a-GCST90001990	Inverse variance weighted (fixed effects)	13	-0.102153	0.0730103	0.161764	-0.245254	0.0409469	0.902891	0.782506	1.0418	0.90(0.78-1.04)	0.0808671	24.3642
ebi-a-GCST90001991	0u8BvQ	hyperthyroidism	ebi-a-GCST90001991	Inverse variance weighted (fixed effects)	5	-0.221145	0.128192	0.0845071	-0.472401	0.0301105	0.8016	0.623504	1.03057	0.80(0.62-1.03)	0.036658	27.5732
ebi-a-GCST90001992	OXResf	hyperthyroidism	ebi-a-GCST90001992	Inverse variance weighted (fixed effects)	9	-0.0619811	0.0850762	0.466285	-0.22873	0.104768	0.939901	0.795543	1.11045	0.94(0.80-1.11)	0.0589066	25.0932
ebi-a-GCST90001993	KtNJFR	hyperthyroidism	ebi-a-GCST90001993	Inverse variance weighted (multiplicative random effects)	7	0.0174428	0.213252	0.93481	-0.400531	0.435417	1.0176	0.669964	1.54561	1.02(0.67-1.55)	0.044084	23.8557
ebi-a-GCST90001994	4j8KEI	hyperthyroidism	ebi-a-GCST90001994	Inverse variance weighted (fixed effects)	7	0.143246	0.076907	0.0625202	-0.00749165	0.293984	1.15401	0.992536	1.34176	1.15(0.99-1.34)	0.112815	65.0699
ebi-a-GCST90001995	syPJfT	hyperthyroidism	ebi-a-GCST90001995	Inverse variance weighted (fixed effects)	13	0.0233568	0.0471475	0.620319	-0.0690523	0.115766	1.02363	0.933278	1.12273	1.02(0.93-1.12)	0.181326	60.9261
ebi-a-GCST90001996	8xHCfc	hyperthyroidism	ebi-a-GCST90001996	Inverse variance weighted (fixed effects)	15	0.000200802	0.045492	0.996478	-0.0889635	0.0893651	1.0002	0.914879	1.09348	1.00(0.91-1.09)	0.191261	56.1749
ebi-a-GCST90001997	yeZuqg	hyperthyroidism	ebi-a-GCST90001997	Inverse variance weighted (fixed effects)	15	0.0486436	0.042512	0.252528	-0.03468	0.131967	1.04985	0.965914	1.14107	1.05(0.97-1.14)	0.215192	65.332
ebi-a-GCST90001998	kWH3vn	hyperthyroidism	ebi-a-GCST90001998	Inverse variance weighted (fixed effects)	12	0.0910794	0.0704622	0.19615	-0.0470266	0.229185	1.09536	0.954062	1.25758	1.10(0.95-1.26)	0.0785011	25.592
ebi-a-GCST90001999	FFsUUI	hyperthyroidism	ebi-a-GCST90001999	Inverse variance weighted (fixed effects)	9	0.0727906	0.0855727	0.394976	-0.0949319	0.240513	1.07551	0.909435	1.2719	1.08(0.91-1.27)	0.0583135	24.8455
ebi-a-GCST90002000	1mQCh3	hyperthyroidism	ebi-a-GCST90002000	Inverse variance weighted (fixed effects)	11	-0.11044	0.0813212	0.174441	-0.269829	0.0489495	0.89544	0.76351	1.05017	0.90(0.76-1.05)	0.0731392	25.9473
ebi-a-GCST90002001	fVRaOH	hyperthyroidism	ebi-a-GCST90002001	Inverse variance weighted (fixed effects)	7	-0.0237522	0.111364	0.831105	-0.242026	0.194521	0.976528	0.785036	1.21473	0.98(0.79-1.21)	0.0471904	25.5704
ebi-a-GCST90002002	3rwkvl	hyperthyroidism	ebi-a-GCST90002002	Inverse variance weighted (fixed effects)	7	-0.148633	0.0979793	0.12927	-0.340673	0.043406	0.861885	0.711292	1.04436	0.86(0.71-1.04)	0.060815	33.4958
ebi-a-GCST90002003	CJTQAO	hyperthyroidism	ebi-a-GCST90002003	Inverse variance weighted (fixed effects)	4	0.0781297	0.112502	0.487387	-0.142375	0.298635	1.08126	0.867296	1.34802	1.08(0.87-1.35)	0.0386899	36.4638
ebi-a-GCST90002004	CMlyUS	hyperthyroidism	ebi-a-GCST90002004	Inverse variance weighted (fixed effects)	9	-0.00717332	0.0738994	0.922672	-0.152016	0.13767	0.992852	0.858974	1.1476	0.99(0.86-1.15)	0.0818251	35.835
ebi-a-GCST90002005	DvJTd6	hyperthyroidism	ebi-a-GCST90002005	Inverse variance weighted (fixed effects)	7	0.0182513	0.09495	0.847569	-0.167851	0.204353	1.01842	0.84548	1.22673	1.02(0.85-1.23)	0.0433741	23.3764
ebi-a-GCST90002006	2gJbD7	hyperthyroidism	ebi-a-GCST90002006	Inverse variance weighted (multiplicative random effects)	11	0.0990731	0.0743397	0.182628	-0.0466328	0.244779	1.10415	0.954438	1.27734	1.10(0.95-1.28)	0.134325	50.9232
ebi-a-GCST90002007	asigja	hyperthyroidism	ebi-a-GCST90002007	Inverse variance weighted (fixed effects)	6	-0.154683	0.0999146	0.121586	-0.350515	0.0411499	0.856687	0.704325	1.04201	0.86(0.70-1.04)	0.0538828	34.2753
ebi-a-GCST90002008	Gor2h0	hyperthyroidism	ebi-a-GCST90002008	Inverse variance weighted (fixed effects)	10	-0.0721175	0.0763115	0.344638	-0.221688	0.077453	0.930422	0.801165	1.08053	0.93(0.80-1.08)	0.0810728	31.92
ebi-a-GCST90002009	qcRiuZ	hyperthyroidism	ebi-a-GCST90002009	Inverse variance weighted (fixed effects)	10	-0.0263844	0.0672366	0.694755	-0.158168	0.105399	0.973961	0.853706	1.11115	0.97(0.85-1.11)	0.0862267	34.1406
ebi-a-GCST90002010	E0p70n	hyperthyroidism	ebi-a-GCST90002010	Inverse variance weighted (fixed effects)	3	-0.181127	0.17652	0.304843	-0.527106	0.164851	0.834329	0.590311	1.17922	0.83(0.59-1.18)	0.0202947	25.0308
ebi-a-GCST90002011	KcNBtf	hyperthyroidism	ebi-a-GCST90002011	Inverse variance weighted (fixed effects)	7	-0.190205	0.0963286	0.0483202	-0.379009	-0.00140077	0.82679	0.68454	0.9986	0.83(0.68-1.00)	0.0491871	26.627
ebi-a-GCST90002012	jXcycn	hyperthyroidism	ebi-a-GCST90002012	Inverse variance weighted (fixed effects)	11	-0.0415975	0.0771584	0.589805	-0.192828	0.109633	0.959256	0.824624	1.11587	0.96(0.82-1.12)	0.0896103	31.9453
ebi-a-GCST90002013	a0s9TH	hyperthyroidism	ebi-a-GCST90002013	Inverse variance weighted (fixed effects)	7	0.0323788	0.0727855	0.656426	-0.110281	0.175038	1.03291	0.895583	1.19129	1.03(0.90-1.19)	0.111565	51.3419
ebi-a-GCST90002014	ImEVlz	hyperthyroidism	ebi-a-GCST90002014	Inverse variance weighted (multiplicative random effects)	8	-0.130074	0.112023	0.245587	-0.349638	0.0894911	0.878031	0.704943	1.09362	0.88(0.70-1.09)	0.08834	34.6539
ebi-a-GCST90002015	SVy3ww	hyperthyroidism	ebi-a-GCST90002015	Inverse variance weighted (fixed effects)	10	-0.0327435	0.05438	0.547092	-0.139328	0.0738413	0.967787	0.869942	1.07664	0.97(0.87-1.08)	0.151355	51.0079
ebi-a-GCST90002016	5dTlSs	hyperthyroidism	ebi-a-GCST90002016	Inverse variance weighted (fixed effects)	10	-0.0331625	0.0545239	0.543042	-0.140029	0.0737043	0.967381	0.869333	1.07649	0.97(0.87-1.08)	0.151083	50.9
ebi-a-GCST90002017	juvs2L	hyperthyroidism	ebi-a-GCST90002017	Inverse variance weighted (fixed effects)	8	0.034252	0.0580383	0.555082	-0.0795031	0.148007	1.03485	0.923575	1.15952	1.03(0.92-1.16)	0.123602	50.0846
ebi-a-GCST90002018	q8qmSs	hyperthyroidism	ebi-a-GCST90002018	Inverse variance weighted (fixed effects)	7	0.0298434	0.0841842	0.722964	-0.135158	0.194844	1.03029	0.873578	1.21512	1.03(0.87-1.22)	0.0781248	34.4067
ebi-a-GCST90002019	D3pTKV	hyperthyroidism	ebi-a-GCST90002019	Inverse variance weighted (fixed effects)	8	0.00713051	0.0535217	0.894014	-0.0977721	0.112033	1.00716	0.906856	1.11855	1.01(0.91-1.12)	0.119881	26.5779
ebi-a-GCST90002020	bTL3vg	hyperthyroidism	ebi-a-GCST90002020	Inverse variance weighted (fixed effects)	8	-0.0579984	0.0641281	0.365776	-0.18369	0.0676928	0.943651	0.832194	1.07004	0.94(0.83-1.07)	0.117684	26.1592
ebi-a-GCST90002021	U8Kp9q	hyperthyroidism	ebi-a-GCST90002021	Inverse variance weighted (fixed effects)	6	-0.096136	0.0607657	0.113632	-0.215237	0.0229648	0.90834	0.80635	1.02323	0.91(0.81-1.02)	0.116219	35.6589
ebi-a-GCST90002022	5KbbeU	hyperthyroidism	ebi-a-GCST90002022	Inverse variance weighted (fixed effects)	9	-0.020803	0.0628743	0.740745	-0.144037	0.102431	0.979412	0.865856	1.10786	0.98(0.87-1.11)	0.0962519	34.3413
ebi-a-GCST90002023	845p2n	hyperthyroidism	ebi-a-GCST90002023	Inverse variance weighted (fixed effects)	7	0.0912934	0.0710746	0.198976	-0.0480128	0.2306	1.09559	0.953122	1.25935	1.10(0.95-1.26)	0.0843136	38.1988
ebi-a-GCST90002024	0xvKjP	hyperthyroidism	ebi-a-GCST90002024	Inverse variance weighted (fixed effects)	11	0.086803	0.0647343	0.179949	-0.0400762	0.213682	1.09068	0.960716	1.23823	1.09(0.96-1.24)	0.109374	32.3539
ebi-a-GCST90002025	P6PZ4e	hyperthyroidism	ebi-a-GCST90002025	Inverse variance weighted (fixed effects)	8	-0.0158143	0.0689764	0.818659	-0.151008	0.11938	0.98431	0.859841	1.1268	0.98(0.86-1.13)	0.0973516	39.1364
ebi-a-GCST90002026	iZTJBH	hyperthyroidism	ebi-a-GCST90002026	Inverse variance weighted (fixed effects)	9	-0.152556	0.084597	0.0713363	-0.318367	0.0132537	0.85851	0.727336	1.01334	0.86(0.73-1.01)	0.0770219	26.8243
ebi-a-GCST90002027	50XKb4	hyperthyroidism	ebi-a-GCST90002027	Inverse variance weighted (fixed effects)	8	0.0826447	0.0652254	0.205132	-0.045197	0.210486	1.08616	0.955809	1.23428	1.09(0.96-1.23)	0.0952645	38.1959
ebi-a-GCST90002028	g2RhfL	hyperthyroidism	ebi-a-GCST90002028	Inverse variance weighted (fixed effects)	10	0.0312535	0.0845323	0.711589	-0.13443	0.196937	1.03175	0.874214	1.21767	1.03(0.87-1.22)	0.0769238	25.8419
ebi-a-GCST90002029	QyIgep	hyperthyroidism	ebi-a-GCST90002029	Inverse variance weighted (fixed effects)	10	0.0678051	0.0797208	0.395029	-0.0884476	0.224058	1.07016	0.915351	1.25114	1.07(0.92-1.25)	0.0949358	30.4612
ebi-a-GCST90002030	DMC0a9	hyperthyroidism	ebi-a-GCST90002030	Inverse variance weighted (fixed effects)	11	-0.0193015	0.0293515	0.510795	-0.0768304	0.0382274	0.980884	0.926047	1.03897	0.98(0.93-1.04)	0.55198	325.708
ebi-a-GCST90002031	bU1xDV	hyperthyroidism	ebi-a-GCST90002031	Inverse variance weighted (fixed effects)	10	-0.00139118	0.0533033	0.979178	-0.105866	0.103083	0.99861	0.899546	1.10858	1.00(0.90-1.11)	0.184871	65.9762
ebi-a-GCST90002032	1qWR2r	hyperthyroidism	ebi-a-GCST90002032	Inverse variance weighted (fixed effects)	14	-0.044044	0.0478917	0.357752	-0.137912	0.0498238	0.956912	0.871176	1.05109	0.96(0.87-1.05)	0.206123	53.8754
ebi-a-GCST90002033	FDHP1a	hyperthyroidism	ebi-a-GCST90002033	Inverse variance weighted (fixed effects)	14	0.025901	0.0622643	0.677422	-0.0961371	0.147939	1.02624	0.90834	1.15944	1.03(0.91-1.16)	0.126558	30.0657
ebi-a-GCST90002034	9fWMhW	hyperthyroidism	ebi-a-GCST90002034	Inverse variance weighted (fixed effects)	11	-0.0125061	0.0716361	0.861412	-0.152913	0.127901	0.987572	0.858205	1.13644	0.99(0.86-1.14)	0.0901557	26.0965
ebi-a-GCST90002035	5NqBv8	hyperthyroidism	ebi-a-GCST90002035	Inverse variance weighted (fixed effects)	12	-0.075512	0.0683693	0.269389	-0.209516	0.0584919	0.927269	0.810977	1.06024	0.93(0.81-1.06)	0.141668	39.3095
ebi-a-GCST90002036	cJPz1j	hyperthyroidism	ebi-a-GCST90002036	Inverse variance weighted (fixed effects)	9	-0.00439401	0.0717329	0.951156	-0.144991	0.136203	0.995616	0.86503	1.14591	1.00(0.87-1.15)	0.132042	48.3604
ebi-a-GCST90002037	Z3quKb	hyperthyroidism	ebi-a-GCST90002037	Inverse variance weighted (fixed effects)	9	0.0640206	0.0667905	0.337796	-0.0668888	0.19493	1.06611	0.935299	1.21523	1.07(0.94-1.22)	0.098547	34.7517
ebi-a-GCST90002038	AAnKKs	hyperthyroidism	ebi-a-GCST90002038	Inverse variance weighted (fixed effects)	8	0.0560134	0.0696957	0.421579	-0.0805901	0.192617	1.05761	0.922572	1.21242	1.06(0.92-1.21)	0.0903096	35.5157
ebi-a-GCST90002039	PNni69	hyperthyroidism	ebi-a-GCST90002039	Inverse variance weighted (fixed effects)	10	-0.14599	0.0577945	0.0115362	-0.259267	-0.0327131	0.864166	0.771617	0.967816	0.86(0.77-0.97)	0.266764	103.288
ebi-a-GCST90002040	w2nEjX	hyperthyroidism	ebi-a-GCST90002040	Inverse variance weighted (fixed effects)	18	-0.0141098	0.0554913	0.799286	-0.122873	0.0946532	0.985989	0.884376	1.09928	0.99(0.88-1.10)	0.15845	29.6128
ebi-a-GCST90002041	GXFU8l	hyperthyroidism	ebi-a-GCST90002041	Inverse variance weighted (fixed effects)	10	0.0192347	0.0660996	0.771054	-0.110321	0.14879	1.01942	0.895547	1.16043	1.02(0.90-1.16)	0.135833	25.5267
ebi-a-GCST90002042	U3YBmC	hyperthyroidism	ebi-a-GCST90002042	Inverse variance weighted (fixed effects)	10	0.0155445	0.0599412	0.795382	-0.10194	0.133029	1.01567	0.903083	1.14228	1.02(0.90-1.14)	0.150328	27.7418
ebi-a-GCST90002043	Kw8E8f	hyperthyroidism	ebi-a-GCST90002043	Inverse variance weighted (fixed effects)	4	0.0269171	0.0900138	0.764915	-0.14951	0.203344	1.02728	0.86113	1.22549	1.03(0.86-1.23)	0.0572616	23.8859
ebi-a-GCST90002044	IP4TBj	hyperthyroidism	ebi-a-GCST90002044	Inverse variance weighted (fixed effects)	7	-0.0412581	0.0747557	0.581013	-0.187779	0.105263	0.959581	0.828798	1.111	0.96(0.83-1.11)	0.0936408	24.0134
ebi-a-GCST90002045	3Y3Dfa	hyperthyroidism	ebi-a-GCST90002045	Inverse variance weighted (fixed effects)	7	-0.099405	0.0728627	0.17248	-0.242216	0.043406	0.905376	0.784887	1.04436	0.91(0.78-1.04)	0.12249	32.4442
ebi-a-GCST90002046	7pUfW4	hyperthyroidism	ebi-a-GCST90002046	Inverse variance weighted (fixed effects)	11	0.0420365	0.0493057	0.393899	-0.0546027	0.138676	1.04293	0.946861	1.14875	1.04(0.95-1.15)	0.190527	34.7281
ebi-a-GCST90002047	qcZCQG	hyperthyroidism	ebi-a-GCST90002047	Inverse variance weighted (fixed effects)	6	-0.11043	0.0701665	0.115527	-0.247956	0.0270963	0.895449	0.780394	1.02747	0.90(0.78-1.03)	0.111707	25.9265
ebi-a-GCST90002048	O0HB6c	hyperthyroidism	ebi-a-GCST90002048	Inverse variance weighted (fixed effects)	7	0.082748	0.0850068	0.330341	-0.0838654	0.249361	1.08627	0.919555	1.28321	1.09(0.92-1.28)	0.108505	25.3333
ebi-a-GCST90002049	0B7RjO	hyperthyroidism	ebi-a-GCST90002049	Inverse variance weighted (multiplicative random effects)	5	0.0420219	0.137792	0.760393	-0.228051	0.312095	1.04292	0.796083	1.36628	1.04(0.80-1.37)	0.0700661	23.568
ebi-a-GCST90002050	mAuhaX	hyperthyroidism	ebi-a-GCST90002050	Inverse variance weighted (fixed effects)	5	0.13077	0.0721783	0.0700236	-0.0106998	0.272239	1.13971	0.989357	1.3129	1.14(0.99-1.31)	0.0744177	24.9725
ebi-a-GCST90002051	XCJcae	hyperthyroidism	ebi-a-GCST90002051	Inverse variance weighted (fixed effects)	9	0.04596	0.0589572	0.435657	-0.0695962	0.161516	1.04703	0.93277	1.17529	1.05(0.93-1.18)	0.132076	26.1402
ebi-a-GCST90002052	qXLxy0	hyperthyroidism	ebi-a-GCST90002052	Inverse variance weighted (fixed effects)	2	0.0061602	0.054383	0.909813	-0.10043	0.112751	1.00618	0.904448	1.11935	1.01(0.90-1.12)	0.148721	135.569
ebi-a-GCST90002053	3ggye8	hyperthyroidism	ebi-a-GCST90002053	Inverse variance weighted (multiplicative random effects)	7	-0.0389437	0.105768	0.712725	-0.24625	0.168362	0.961805	0.781727	1.18336	0.96(0.78-1.18)	0.101911	25.4832
ebi-a-GCST90002054	10xnis	hyperthyroidism	ebi-a-GCST90002054	Inverse variance weighted (fixed effects)	6	-0.113028	0.0700339	0.106549	-0.250294	0.0242388	0.893126	0.778572	1.02453	0.89(0.78-1.02)	0.0792433	41.6403
ebi-a-GCST90002055	l1lQM6	hyperthyroidism	ebi-a-GCST90002055	Inverse variance weighted (fixed effects)	6	0.0482073	0.0658711	0.464265	-0.0809001	0.177315	1.04939	0.922286	1.19401	1.05(0.92-1.19)	0.107184	58.0848
ebi-a-GCST90002056	WVMTyI	hyperthyroidism	ebi-a-GCST90002056	Inverse variance weighted (fixed effects)	12	0.0679272	0.0666061	0.307807	-0.0626208	0.198475	1.07029	0.9393	1.21954	1.07(0.94-1.22)	0.107213	29.0113
ebi-a-GCST90002057	wdlao7	hyperthyroidism	ebi-a-GCST90002057	Inverse variance weighted (fixed effects)	8	0.0551392	0.0909625	0.544399	-0.123147	0.233426	1.05669	0.884133	1.26292	1.06(0.88-1.26)	0.0650833	25.2525
ebi-a-GCST90002058	MKFzoY	hyperthyroidism	ebi-a-GCST90002058	Inverse variance weighted (fixed effects)	13	-0.0149443	0.0551896	0.786559	-0.123116	0.0932273	0.985167	0.884161	1.09771	0.99(0.88-1.10)	0.14818	41.4686
ebi-a-GCST90002059	jsil61	hyperthyroidism	ebi-a-GCST90002059	Inverse variance weighted (fixed effects)	8	-0.0629406	0.0737246	0.393257	-0.207441	0.0815596	0.938999	0.812661	1.08498	0.94(0.81-1.08)	0.0665781	27.5857
ebi-a-GCST90002060	XpZAQG	hyperthyroidism	ebi-a-GCST90002060	Inverse variance weighted (fixed effects)	8	-0.0340577	0.0786497	0.664993	-0.188211	0.120096	0.966516	0.82844	1.1276	0.97(0.83-1.13)	0.0703213	28.8474
ebi-a-GCST90002061	NPFgRV	hyperthyroidism	ebi-a-GCST90002061	Inverse variance weighted (fixed effects)	16	-0.0802195	0.0444926	0.0713908	-0.167425	0.00698606	0.922914	0.84584	1.00701	0.92(0.85-1.01)	0.239545	57.1533
ebi-a-GCST90002062	MjgW6i	hyperthyroidism	ebi-a-GCST90002062	Inverse variance weighted (fixed effects)	8	-0.0955704	0.0838751	0.254521	-0.259966	0.0688248	0.908854	0.771078	1.07125	0.91(0.77-1.07)	0.0685176	26.7658
ebi-a-GCST90002063	B3terx	hyperthyroidism	ebi-a-GCST90002063	Inverse variance weighted (fixed effects)	14	-0.0663633	0.0588161	0.259185	-0.181643	0.0489162	0.935791	0.833899	1.05013	0.94(0.83-1.05)	0.11786	27.7235
ebi-a-GCST90002064	TY4H5i	hyperthyroidism	ebi-a-GCST90002064	Inverse variance weighted (fixed effects)	5	-0.186546	0.110433	0.091176	-0.402994	0.0299023	0.82982	0.668316	1.03035	0.83(0.67-1.03)	0.0447614	27.3
ebi-a-GCST90002065	4nrdD1	hyperthyroidism	ebi-a-GCST90002065	Inverse variance weighted (fixed effects)	5	-0.0025776	0.0929694	0.977881	-0.184798	0.179643	0.997426	0.831272	1.19679	1.00(0.83-1.20)	0.0452184	25.044
ebi-a-GCST90002066	01hYag	hyperthyroidism	ebi-a-GCST90002066	Inverse variance weighted (fixed effects)	6	-0.154644	0.0861726	0.0727204	-0.323542	0.0142545	0.85672	0.723582	1.01436	0.86(0.72-1.01)	0.0676008	35.1997
ebi-a-GCST90002067	JCi2Xt	hyperthyroidism	ebi-a-GCST90002067	Inverse variance weighted (fixed effects)	5	0.127484	0.113185	0.260026	-0.0943589	0.349326	1.13597	0.909956	1.41811	1.14(0.91-1.42)	0.0448812	27.3859
ebi-a-GCST90002068	DEAGHs	hyperthyroidism	ebi-a-GCST90002068	Inverse variance weighted (fixed effects)	12	-0.0662322	0.055191	0.230118	-0.174407	0.0419422	0.935913	0.839955	1.04283	0.94(0.84-1.04)	0.0985878	26.495
ebi-a-GCST90002069	oMpx1D	hyperthyroidism	ebi-a-GCST90002069	Inverse variance weighted (fixed effects)	11	0.0132841	0.0640041	0.83558	-0.112164	0.138732	1.01337	0.893898	1.14882	1.01(0.89-1.15)	0.11982	35.9881
ebi-a-GCST90002070	pDhXmM	hyperthyroidism	ebi-a-GCST90002070	Inverse variance weighted (fixed effects)	13	-0.0818464	0.0648813	0.207136	-0.209014	0.0453209	0.921413	0.811384	1.04636	0.92(0.81-1.05)	0.115454	29.177
ebi-a-GCST90002071	G0AxQ5	hyperthyroidism	ebi-a-GCST90002071	Inverse variance weighted (fixed effects)	5	0.0803901	0.100971	0.425932	-0.117513	0.278293	1.08371	0.889129	1.32087	1.08(0.89-1.32)	0.059597	36.3259
ebi-a-GCST90002072	LLBgZ7	hyperthyroidism	ebi-a-GCST90002072	Inverse variance weighted (multiplicative random effects)	11	-0.0080974	0.101764	0.936579	-0.207554	0.191359	0.991935	0.812569	1.21089	0.99(0.81-1.21)	0.100555	29.0673
ebi-a-GCST90002073	78e28Q	hyperthyroidism	ebi-a-GCST90002073	Inverse variance weighted (fixed effects)	10	-0.0534775	0.0402422	0.183884	-0.132352	0.0253972	0.947927	0.876032	1.02572	0.95(0.88-1.03)	0.384574	177.406
ebi-a-GCST90002074	mw5jBy	hyperthyroidism	ebi-a-GCST90002074	Inverse variance weighted (fixed effects)	15	0.0201998	0.0429354	0.638019	-0.0639535	0.104353	1.02041	0.938049	1.10999	1.02(0.94-1.11)	0.329377	101.374
ebi-a-GCST90002075	gp2hdB	hyperthyroidism	ebi-a-GCST90002075	Inverse variance weighted (fixed effects)	8	0.0112094	0.0891707	0.899964	-0.163565	0.185984	1.01127	0.849111	1.2044	1.01(0.85-1.20)	0.0583591	24.0389
ebi-a-GCST90002076	tKeWBJ	hyperthyroidism	ebi-a-GCST90002076	Inverse variance weighted (fixed effects)	10	-0.00538957	0.0626971	0.931497	-0.128276	0.117497	0.994625	0.879611	1.12468	0.99(0.88-1.12)	0.101474	35.032
ebi-a-GCST90002077	HjNXeM	hyperthyroidism	ebi-a-GCST90002077	Inverse variance weighted (multiplicative random effects)	11	0.024883	0.102781	0.808706	-0.176569	0.226335	1.0252	0.838141	1.254	1.03(0.84-1.25)	0.102632	30.7654
ebi-a-GCST90002078	GoxEgc	hyperthyroidism	ebi-a-GCST90002078	Inverse variance weighted (fixed effects)	14	-0.0507911	0.0528893	0.33689	-0.154454	0.052872	0.950477	0.856883	1.05429	0.95(0.86-1.05)	0.183455	49.7008
ebi-a-GCST90002079	tPGeVY	hyperthyroidism	ebi-a-GCST90002079	Inverse variance weighted (fixed effects)	7	0.12657	0.108124	0.241762	-0.0853536	0.338493	1.13493	0.918188	1.40283	1.13(0.92- 1.40)	0.0540616	25.3507
ebi-a-GCST90002080	UYryXN	hyperthyroidism	ebi-a-GCST90002080	Inverse variance weighted (fixed effects)	11	0.0242085	0.0907793	0.78972	-0.153719	0.202136	1.0245	0.857513	1.22401	1.02(0.86-1.22)	0.0824947	25.347
ebi-a-GCST90002081	3D9nxn	hyperthyroidism	ebi-a-GCST90002081	Inverse variance weighted (fixed effects)	9	0.118826	0.0895183	0.184379	-0.0566299	0.294282	1.12617	0.944944	1.34216	1.13(0.94-1.34)	0.063359	23.3225
ebi-a-GCST90002082	tVS7gS	hyperthyroidism	ebi-a-GCST90002082	Inverse variance weighted (multiplicative random effects)	8	-0.0415681	0.196907	0.832805	-0.427505	0.344369	0.959284	0.652134	1.4111	0.96(0.65-1.41)	0.0591245	24.3819
ebi-a-GCST90002083	zMsvT7	hyperthyroidism	ebi-a-GCST90002083	Inverse variance weighted (multiplicative random effects)	11	-0.00332786	0.0999717	0.973445	-0.199272	0.192617	0.996678	0.819327	1.21242	1.00(0.82-1.21)	0.0935381	28.5931
ebi-a-GCST90002084	lwXwVZ	hyperthyroidism	ebi-a-GCST90002084	Inverse variance weighted (fixed effects)	10	0.188793	0.0766876	0.0138223	0.0384855	0.339101	1.20779	1.03924	1.40368	1.21(1.04-1.40)	0.0809783	27.3328
ebi-a-GCST90002085	f9n15y	hyperthyroidism	ebi-a-GCST90002085	Inverse variance weighted (fixed effects)	7	-0.226066	0.102638	0.0276262	-0.427236	-0.0248953	0.797666	0.652309	0.975412	0.80(0.65-0.98)	0.0515082	23.6771
ebi-a-GCST90002086	aggUYL	hyperthyroidism	ebi-a-GCST90002086	Inverse variance weighted (fixed effects)	6	-0.0403828	0.123035	0.742743	-0.281531	0.200765	0.960422	0.754628	1.22234	0.96(0.75-1.22)	0.0440606	23.4528
ebi-a-GCST90002087	5Lr0SP	hyperthyroidism	ebi-a-GCST90002087	Inverse variance weighted (fixed effects)	16	-0.0525961	0.0614301	0.391891	-0.172999	0.0678069	0.948763	0.841138	1.07016	0.95(0.84-1.07)	0.176066	38.1303
ebi-a-GCST90002088	UEqjCK	hyperthyroidism	ebi-a-GCST90002088	Inverse variance weighted (fixed effects)	15	0.133703	0.0580257	0.0212114	0.0199725	0.247433	1.14305	1.02017	1.28073	1.14(1.02-1.28)	0.162856	37.04
ebi-a-GCST90002089	Fn4zUs	hyperthyroidism	ebi-a-GCST90002089	Inverse variance weighted (multiplicative random effects)	11	0.104972	0.105941	0.32176	-0.102673	0.312616	1.11068	0.902422	1.367	1.11(0.90-1.37)	0.111175	32.2709
ebi-a-GCST90002090	CCYBLT	hyperthyroidism	ebi-a-GCST90002090	Inverse variance weighted (fixed effects)	12	0.00831758	0.0592419	0.888344	-0.107797	0.124432	1.00835	0.89781	1.1325	1.01(0.90-1.13)	0.156046	43.7131
ebi-a-GCST90002091	QkXgxD	hyperthyroidism	ebi-a-GCST90002091	Inverse variance weighted (fixed effects)	10	0.00449634	0.0373042	0.904062	-0.0686199	0.0776126	1.00451	0.933681	1.0807	1.00(0.93-1.08)	0.279395	62.9662
ebi-a-GCST90002093	gaCt8i	hyperthyroidism	ebi-a-GCST90002093	Inverse variance weighted (fixed effects)	7	0.114341	0.0735096	0.119838	-0.0297382	0.25842	1.12113	0.9707	1.29488	1.12(0.97-1.29)	0.108785	25.4066
ebi-a-GCST90002094	ysnayD	hyperthyroidism	ebi-a-GCST90002094	Inverse variance weighted (fixed effects)	6	0.0375427	0.046025	0.414671	-0.0526663	0.127752	1.03826	0.948696	1.13627	1.04(0.95-1.14)	0.160901	49.9519
ebi-a-GCST90002095	83J8IV	hyperthyroidism	ebi-a-GCST90002095	Inverse variance weighted (fixed effects)	11	0.00116314	0.0493769	0.981206	-0.0956155	0.0979418	1.00116	0.908813	1.1029	1.00(0.91-1.10)	0.199465	35.0417
ebi-a-GCST90002096	3FuU4K	hyperthyroidism	ebi-a-GCST90002096	Inverse variance weighted (fixed effects)	9	0.0104946	0.0536342	0.844869	-0.0946285	0.115618	1.01055	0.909711	1.12257	1.01(0.91-1.12)	0.173827	36.1421
ebi-a-GCST90002097	5pGLd3	hyperthyroidism	ebi-a-GCST90002097	Inverse variance weighted (fixed effects)	7	0.0648028	0.0477958	0.175154	-0.0288769	0.158483	1.06695	0.971536	1.17173	1.07(0.97-1.17)	0.188086	51.9575
ebi-a-GCST90002098	2o1onl	hyperthyroidism	ebi-a-GCST90002098	Inverse variance weighted (fixed effects)	10	-0.034437	0.070485	0.625144	-0.172588	0.103714	0.966149	0.841485	1.10928	0.97(0.84-1.11)	0.169171	59.0288
ebi-a-GCST90002099	IpIJNM	hyperthyroidism	ebi-a-GCST90002099	Inverse variance weighted (multiplicative random effects)	11	-0.0443165	0.106014	0.67593	-0.252104	0.163472	0.956651	0.777164	1.17759	0.96(0.78-1.18)	0.0946254	27.4685
ebi-a-GCST90002100	X0Tpkj	hyperthyroidism	ebi-a-GCST90002100	Inverse variance weighted (fixed effects)	11	-0.111362	0.0702983	0.113164	-0.249146	0.0264231	0.894615	0.779466	1.02678	0.89(0.78-1.03)	0.0954322	27.7946
ebi-a-GCST90002101	eHQUIf	hyperthyroidism	ebi-a-GCST90002101	Inverse variance weighted (fixed effects)	5	0.0263597	0.0980843	0.788126	-0.165886	0.218605	1.02671	0.847143	1.24434	1.03(0.85-1.24)	0.0433119	26.3035
ebi-a-GCST90002102	yjBUGW	hyperthyroidism	ebi-a-GCST90002102	Inverse variance weighted (fixed effects)	7	-0.0623575	0.0665187	0.348531	-0.192734	0.0680192	0.939547	0.824701	1.07039	0.94(0.82-1.07)	0.128163	61.1323
ebi-a-GCST90002103	tbO3dF	hyperthyroidism	ebi-a-GCST90002103	Inverse variance weighted (fixed effects)	2	0.133899	0.191492	0.484399	-0.241424	0.509223	1.14328	0.785508	1.664	1.14(0.79-1.66)	0.0173776	23.406
ebi-a-GCST90002104	BAqvcA	hyperthyroidism	ebi-a-GCST90002104	Inverse variance weighted (fixed effects)	7	0.0767329	0.0643933	0.233407	-0.049478	0.202944	1.07975	0.951726	1.225	1.08(0.95-1.23)	0.142098	67.7683
ebi-a-GCST90002105	dz0V1t	hyperthyroidism	ebi-a-GCST90002105	Inverse variance weighted (fixed effects)	6	0.0133146	0.0767984	0.86236	-0.13721	0.163839	1.0134	0.871787	1.17803	1.01(0.87-1.18)	0.0919617	48.3589
ebi-a-GCST90002106	BgGNoH	hyperthyroidism	ebi-a-GCST90002106	Inverse variance weighted (fixed effects)	6	0.126486	0.0732987	0.0844142	-0.0171791	0.270152	1.13483	0.982968	1.31016	1.13(0.98-1.31)	0.102919	54.7626
ebi-a-GCST90002108	LqUN0i	hyperthyroidism	ebi-a-GCST90002108	Inverse variance weighted (fixed effects)	7	0.0369448	0.0627851	0.556242	-0.0861139	0.160003	1.03764	0.91749	1.17351	1.04(0.92-1.17)	0.127306	32.739
ebi-a-GCST90002109	C9yvqA	hyperthyroidism	ebi-a-GCST90002109	Inverse variance weighted (fixed effects)	6	0.0403761	0.071532	0.572449	-0.0998266	0.180579	1.0412	0.904994	1.19791	1.04(0.90-1.20)	0.0989989	28.7694
ebi-a-GCST90002110	O4cyzs	hyperthyroidism	ebi-a-GCST90002110	Inverse variance weighted (fixed effects)	8	0.041923	0.0560201	0.454245	-0.0678765	0.151723	1.04281	0.934376	1.16384	1.04(0.93-1.16)	0.142898	33.8655
ebi-a-GCST90002111	ELGVeG	hyperthyroidism	ebi-a-GCST90002111	Inverse variance weighted (fixed effects)	8	0.0713991	0.0528717	0.17688	-0.0322293	0.175028	1.07401	0.968284	1.19128	1.07(0.97-1.19)	0.153212	36.7746
ebi-a-GCST90002112	tKiThn	hyperthyroidism	ebi-a-GCST90002112	Inverse variance weighted (fixed effects)	5	-0.0770587	0.0654902	0.239337	-0.205419	0.0513021	0.925836	0.814306	1.05264	0.93(0.81-1.05)	0.0708863	24.8568
ebi-a-GCST90002113	4az8u8	hyperthyroidism	ebi-a-GCST90002113	Inverse variance weighted (fixed effects)	6	0.120733	0.0824672	0.143189	-0.0409023	0.282369	1.12832	0.959923	1.32627	1.13(0.96-1.33)	0.0619611	33.6104
ebi-a-GCST90002114	1BYycn	hyperthyroidism	ebi-a-GCST90002114	Inverse variance weighted (fixed effects)	5	0.0384086	0.123859	0.756486	-0.204356	0.281173	1.03916	0.815172	1.32468	1.04(0.82-1.32)	0.0400863	25.5072
ebi-a-GCST90002115	y1n6rR	hyperthyroidism	ebi-a-GCST90002115	Inverse variance weighted (fixed effects)	6	0.0874715	0.10231	0.392569	-0.113056	0.287999	1.09141	0.893101	1.33376	1.09(0.89-1.33)	0.0448089	23.8699
ebi-a-GCST90002116	ur5chM	hyperthyroidism	ebi-a-GCST90002116	Inverse variance weighted (fixed effects)	9	-0.0226088	0.0532644	0.671228	-0.127007	0.0817894	0.977645	0.880728	1.08523	0.98(0.88-1.09)	0.195605	82.4079
ebi-a-GCST90002117	uogvDO	hyperthyroidism	ebi-a-GCST90002117	Inverse variance weighted (fixed effects)	12	0.0388018	0.0577995	0.502018	-0.0744852	0.152089	1.03956	0.928221	1.16426	1.04(0.93-1.16)	0.136761	39.0524
ebi-a-GCST90002118	kUlQRG	hyperthyroidism	ebi-a-GCST90002118	Inverse variance weighted (fixed effects)	7	0.002147	0.0647726	0.973558	-0.124807	0.129101	1.00215	0.882667	1.13781	1.00(0.88-1.14)	0.100373	46.4138
ebi-a-GCST90002119	qFlXeB	hyperthyroidism	ebi-a-GCST90002119	Inverse variance weighted (fixed effects)	6	-0.0202408	0.0494905	0.682551	-0.117242	0.0767606	0.979963	0.88937	1.07978	0.98(0.89-1.08)	0.158226	91.2581
ebi-a-GCST90002120	2e4mwq	hyperthyroidism	ebi-a-GCST90002120	Inverse variance weighted (fixed effects)	11	0.0132745	0.0707878	0.851249	-0.12547	0.152019	1.01336	0.882083	1.16418	1.01(0.88-1.16)	0.0983159	28.8251
ebi-a-GCST90002121	EETAcF	hyperthyroidism	ebi-a-GCST90002121	Inverse variance weighted (multiplicative random effects)	12	-0.0429865	0.0762021	0.572678	-0.192342	0.10637	0.957924	0.825024	1.11223	0.96(0.83-1.11)	0.118372	32.4698

## Sheet: Table S7
Table S7. Causal effect of immune cells on FT4 level
id.exposure	id.outcome	outcome	exposure	method	nsnp	b	se	pval	lo_ci	up_ci	or	or_lci95	or_uci95	estimate	total_r2	tot_F
ebi-a-GCST90001391	0ZzBFL	invnormFT4	ebi-a-GCST90001391	Inverse variance weighted (fixed effects)	7	-0.0124749	0.015678	0.426209	-0.0432039	0.018254	0.987603	0.957716	1.01842	0.99(0.96-1.02)	0.0453966	24.7968
ebi-a-GCST90001392	aBVLPY	invnormFT4	ebi-a-GCST90001392	Inverse variance weighted (fixed effects)	12	-0.0155531	0.0167114	0.352017	-0.0483075	0.0172013	0.984567	0.952841	1.01735	0.98(0.95-1.02)	0.0824747	27.2886
ebi-a-GCST90001393	PH8q3T	invnormFT4	ebi-a-GCST90001393	Inverse variance weighted (fixed effects)	7	0.00454627	0.0220382	0.836564	-0.0386487	0.0477412	1.00456	0.962089	1.0489	1.00(0.96-1.05)	0.0471752	25.8093
ebi-a-GCST90001394	z8NrY6	invnormFT4	ebi-a-GCST90001394	Inverse variance weighted (fixed effects)	10	-0.0270425	0.0195092	0.165705	-0.0652806	0.0111956	0.97332	0.936805	1.01126	0.97(0.94-1.01)	0.0639557	24.9046
ebi-a-GCST90001395	eK6H0B	invnormFT4	ebi-a-GCST90001395	Inverse variance weighted (fixed effects)	7	0.00845764	0.0216017	0.695408	-0.0338816	0.0507969	1.00849	0.966686	1.05211	1.01(0.97-1.05)	0.0485337	26.5905
ebi-a-GCST90001396	NjTl3n	invnormFT4	ebi-a-GCST90001396	Inverse variance weighted (fixed effects)	8	-0.0309818	0.023241	0.18251	-0.0765341	0.0145706	0.969493	0.926321	1.01468	0.97(0.93-1.01)	0.0513816	24.6923
ebi-a-GCST90001397	7QjISa	invnormFT4	ebi-a-GCST90001397	Inverse variance weighted (fixed effects)	15	0.00569195	0.0129301	0.659785	-0.019651	0.0310349	1.00571	0.980541	1.03152	1.01(0.98-1.03)	0.0929116	24.8628
ebi-a-GCST90001398	j6nJe9	invnormFT4	ebi-a-GCST90001398	Inverse variance weighted (fixed effects)	9	-0.0317439	0.0223247	0.155051	-0.0755003	0.0120126	0.968755	0.927279	1.01209	0.97(0.93-1.01)	0.0602077	25.9534
ebi-a-GCST90001399	5PoaYe	invnormFT4	ebi-a-GCST90001399	Inverse variance weighted (fixed effects)	9	0.00093434	0.0141164	0.947228	-0.0267338	0.0286025	1.00093	0.97362	1.02902	1.00(0.97-1.03)	0.117036	53.712
ebi-a-GCST90001400	4Wq0NT	invnormFT4	ebi-a-GCST90001400	Inverse variance weighted (fixed effects)	8	0.0189539	0.0191461	0.322193	-0.0185725	0.0564804	1.01913	0.981599	1.05811	1.02(0.98-1.06)	0.0545958	26.3334
ebi-a-GCST90001401	lXjEtL	invnormFT4	ebi-a-GCST90001401	Inverse variance weighted (fixed effects)	11	0.0219385	0.0151358	0.147212	-0.00772758	0.0516046	1.02218	0.992302	1.05296	1.02(0.99-1.05)	0.0977057	35.8722
ebi-a-GCST90001402	fQfcR0	invnormFT4	ebi-a-GCST90001402	Inverse variance weighted (fixed effects)	7	0.00660372	0.016759	0.693552	-0.0262439	0.0394514	1.00663	0.974097	1.04024	1.01(0.97-1.04)	0.0439951	23.9894
ebi-a-GCST90001403	RoNVnq	invnormFT4	ebi-a-GCST90001403	Inverse variance weighted (fixed effects)	12	0.0290765	0.0166414	0.0805956	-0.0035406	0.0616935	1.0295	0.996466	1.06364	1.03(1.00-1.06)	0.0778016	25.6119
ebi-a-GCST90001404	6BLYya	invnormFT4	ebi-a-GCST90001404	Inverse variance weighted (fixed effects)	17	0.00942066	0.0154009	0.540739	-0.0207651	0.0396064	1.00947	0.979449	1.0404	1.01(0.98-1.04)	0.106889	25.626
ebi-a-GCST90001405	qyuQmY	invnormFT4	ebi-a-GCST90001405	Inverse variance weighted (fixed effects)	8	-0.004922	0.0218117	0.821467	-0.0476729	0.0378289	0.99509	0.953446	1.03855	1.00(0.95-1.04)	0.0488714	23.4304
ebi-a-GCST90001406	wzxnHd	invnormFT4	ebi-a-GCST90001406	Inverse variance weighted (fixed effects)	14	0.0143367	0.0152227	0.346296	-0.0154998	0.0441732	1.01444	0.98462	1.04516	1.01(0.98-1.05)	0.0956363	27.5101
ebi-a-GCST90001407	AZ349y	invnormFT4	ebi-a-GCST90001407	Inverse variance weighted (fixed effects)	5	0.00500016	0.024318	0.837091	-0.0426631	0.0526634	1.00501	0.958234	1.05407	1.01(0.96-1.05)	0.0352311	26.6579
ebi-a-GCST90001408	i34DMI	invnormFT4	ebi-a-GCST90001408	Inverse variance weighted (fixed effects)	15	-0.00454389	0.0143538	0.751575	-0.0326774	0.0235896	0.995466	0.967851	1.02387	1.00(0.97-1.02)	0.0986623	26.5701
ebi-a-GCST90001409	pSeVjX	invnormFT4	ebi-a-GCST90001409	Inverse variance weighted (fixed effects)	11	-0.0132679	0.0158385	0.402198	-0.0443114	0.0177755	0.98682	0.956656	1.01793	0.99(0.96-1.02)	0.0725282	25.9055
ebi-a-GCST90001410	DaFcwv	invnormFT4	ebi-a-GCST90001410	Inverse variance weighted (fixed effects)	12	0.00121624	0.0157176	0.93832	-0.0295902	0.0320227	1.00122	0.970843	1.03254	1.00(0.97-1.03)	0.078121	25.7331
ebi-a-GCST90001411	Jp1mDZ	invnormFT4	ebi-a-GCST90001411	Inverse variance weighted (fixed effects)	8	0.0268874	0.0221486	0.224765	-0.0165238	0.0702986	1.02725	0.983612	1.07283	1.03(0.98-1.07)	0.0504889	24.2472
ebi-a-GCST90001412	8Bd8kp	invnormFT4	ebi-a-GCST90001412	Inverse variance weighted (fixed effects)	11	-0.019217	0.0187337	0.304986	-0.0559351	0.017501	0.980966	0.945601	1.01766	0.98(0.95-1.02)	0.0787439	28.3154
ebi-a-GCST90001413	IIEXR9	invnormFT4	ebi-a-GCST90001413	Inverse variance weighted (fixed effects)	7	0.0035592	0.0194155	0.854549	-0.0344951	0.0416135	1.00357	0.966093	1.04249	1.00(0.97-1.04)	0.0442373	24.1276
ebi-a-GCST90001414	SDmVzI	invnormFT4	ebi-a-GCST90001414	Inverse variance weighted (fixed effects)	5	-0.00380389	0.0245598	0.876914	-0.0519412	0.0443334	0.996203	0.949385	1.04533	1.00(0.95-1.05)	0.0315808	23.8058
ebi-a-GCST90001415	JJFfRn	invnormFT4	ebi-a-GCST90001415	Inverse variance weighted (fixed effects)	7	-0.007525	0.0223291	0.736114	-0.0512901	0.0362401	0.992503	0.950003	1.0369	0.99(0.95-1.04)	0.04659	25.4735
ebi-a-GCST90001416	OqPN9p	invnormFT4	ebi-a-GCST90001416	Inverse variance weighted (fixed effects)	9	0.0181951	0.0163627	0.266142	-0.0138757	0.050266	1.01836	0.98622	1.05155	1.02(0.99-1.05)	0.0578515	24.8754
ebi-a-GCST90001417	WIN6tq	invnormFT4	ebi-a-GCST90001417	Inverse variance weighted (fixed effects)	9	0.0108411	0.0199093	0.586083	-0.0281813	0.0498634	1.0109	0.972212	1.05113	1.01(0.97-1.05)	0.0592043	25.5006
ebi-a-GCST90001418	t9F04v	invnormFT4	ebi-a-GCST90001418	Inverse variance weighted (fixed effects)	8	0.0266702	0.0229346	0.244879	-0.0182817	0.0716221	1.02703	0.981884	1.07425	1.03(0.98-1.07)	0.054024	26.0347
ebi-a-GCST90001419	P4M0Lx	invnormFT4	ebi-a-GCST90001419	Inverse variance weighted (fixed effects)	6	-0.0323689	0.0243687	0.18408	-0.0801317	0.0153938	0.968149	0.922995	1.01551	0.97(0.92-1.02)	0.0363275	22.9386
ebi-a-GCST90001420	nPtVyY	invnormFT4	ebi-a-GCST90001420	Inverse variance weighted (fixed effects)	6	0.0384694	0.0223397	0.0850666	-0.0053165	0.0822552	1.03922	0.994698	1.08573	1.04(0.99-1.09)	0.0367253	23.1866
ebi-a-GCST90001421	kD6Sk1	invnormFT4	ebi-a-GCST90001421	Inverse variance weighted (fixed effects)	10	-0.0154804	0.0193662	0.424086	-0.0534381	0.0224773	0.984639	0.947965	1.02273	0.98(0.95-1.02)	0.0604969	23.4775
ebi-a-GCST90001422	Uatke8	invnormFT4	ebi-a-GCST90001422	Inverse variance weighted (fixed effects)	8	0.0222767	0.021124	0.291622	-0.0191263	0.0636797	1.02253	0.981055	1.06575	1.02(0.98-1.07)	0.0498071	23.9157
ebi-a-GCST90001423	8N1qsn	invnormFT4	ebi-a-GCST90001423	Inverse variance weighted (fixed effects)	9	-0.0160617	0.0204761	0.432798	-0.0561948	0.0240714	0.984067	0.945355	1.02436	0.98(0.95-1.02)	0.0561754	24.125
ebi-a-GCST90001424	YT3WD2	invnormFT4	ebi-a-GCST90001424	Inverse variance weighted (fixed effects)	11	-0.000244564	0.0195183	0.990003	-0.0385005	0.0380113	0.999755	0.962231	1.03874	1.00(0.96-1.04)	0.0795029	28.6197
ebi-a-GCST90001425	1LVlG3	invnormFT4	ebi-a-GCST90001425	Inverse variance weighted (fixed effects)	14	0.00151882	0.0151528	0.920159	-0.0281807	0.0312184	1.00152	0.972213	1.03171	1.00(0.97-1.03)	0.0873392	24.8881
ebi-a-GCST90001426	8DnzDV	invnormFT4	ebi-a-GCST90001426	Inverse variance weighted (multiplicative random effects)	13	0.0282709	0.023486	0.228691	-0.0177616	0.0743034	1.02867	0.982395	1.07713	1.03(0.98-1.08)	0.0887312	27.2789
ebi-a-GCST90001427	aFRebV	invnormFT4	ebi-a-GCST90001427	Inverse variance weighted (fixed effects)	13	0.0314847	0.0172099	0.0673327	-0.00224682	0.0652162	1.03199	0.997756	1.06739	1.03(1.00-1.07)	0.0840286	25.7005
ebi-a-GCST90001428	rqbcdk	invnormFT4	ebi-a-GCST90001428	Inverse variance weighted (fixed effects)	10	0.0299924	0.0142252	0.034996	0.00211108	0.0578738	1.03045	1.00211	1.05958	1.03(1.00-1.06)	0.0623783	24.2562
ebi-a-GCST90001429	zPjb0x	invnormFT4	ebi-a-GCST90001429	Inverse variance weighted (fixed effects)	13	-0.0275204	0.0165476	0.0962903	-0.0599536	0.00491279	0.972855	0.941808	1.00492	0.97(0.94-1.00)	0.0848255	25.9669
ebi-a-GCST90001430	ecQ6Tw	invnormFT4	ebi-a-GCST90001430	Inverse variance weighted (fixed effects)	17	-0.00875711	0.0152334	0.565384	-0.0386145	0.0211003	0.991281	0.962122	1.02132	0.99(0.96-1.02)	0.107985	25.9062
ebi-a-GCST90001431	j5Uj0M	invnormFT4	ebi-a-GCST90001431	Inverse variance weighted (fixed effects)	13	0.00166946	0.0167845	0.92077	-0.0312283	0.0345672	1.00167	0.969254	1.03517	1.00(0.97-1.04)	0.0881507	27.0832
ebi-a-GCST90001432	4zgF8i	invnormFT4	ebi-a-GCST90001432	Inverse variance weighted (fixed effects)	13	0.00745656	0.0162104	0.645525	-0.0243157	0.0392289	1.00748	0.975978	1.04001	1.01(0.98-1.04)	0.0945003	29.2376
ebi-a-GCST90001433	c4sNVo	invnormFT4	ebi-a-GCST90001433	Inverse variance weighted (fixed effects)	13	-0.000220958	0.0131284	0.986572	-0.0259527	0.0255108	0.999779	0.974381	1.02584	1.00(0.97-1.03)	0.117051	37.1395
ebi-a-GCST90001434	nlWAqs	invnormFT4	ebi-a-GCST90001434	Inverse variance weighted (fixed effects)	9	0.0514777	0.0182337	0.0047545	0.0157396	0.0872158	1.05283	1.01586	1.09113	1.05(1.02-1.09)	0.0700417	30.5117
ebi-a-GCST90001435	KlGteA	invnormFT4	ebi-a-GCST90001435	Inverse variance weighted (fixed effects)	8	0.0197463	0.0221152	0.371919	-0.0235995	0.0630922	1.01994	0.976677	1.06513	1.02(0.98-1.07)	0.0521207	25.0739
ebi-a-GCST90001436	rQDk5Q	invnormFT4	ebi-a-GCST90001436	Inverse variance weighted (fixed effects)	13	0.0195503	0.0159159	0.219318	-0.011645	0.0507455	1.01974	0.988423	1.05206	1.02(0.99-1.05)	0.095105	29.4443
ebi-a-GCST90001437	Vfvhni	invnormFT4	ebi-a-GCST90001437	Inverse variance weighted (fixed effects)	10	-0.0194701	0.0189764	0.304884	-0.0566638	0.0177236	0.980718	0.944912	1.01788	0.98(0.94-1.02)	0.0632289	24.6025
ebi-a-GCST90001438	fjnl4G	invnormFT4	ebi-a-GCST90001438	Inverse variance weighted (fixed effects)	9	0.0424827	0.0214545	0.0476892	0.000431822	0.0845335	1.0434	1.00043	1.08821	1.04(1.00-1.09)	0.0556902	23.8912
ebi-a-GCST90001439	ojyfco	invnormFT4	ebi-a-GCST90001439	Inverse variance weighted (fixed effects)	5	0.0124616	0.0255454	0.625674	-0.0376073	0.0625306	1.01254	0.963091	1.06453	1.01(0.96-1.06)	0.0507897	39.0603
ebi-a-GCST90001440	1keRjM	invnormFT4	ebi-a-GCST90001440	Inverse variance weighted (multiplicative random effects)	11	0.0332068	0.0253866	0.19086	-0.0165511	0.0829646	1.03376	0.983585	1.0865	1.03(0.98-1.09)	0.066579	23.629
ebi-a-GCST90001441	QJoHfF	invnormFT4	ebi-a-GCST90001441	Inverse variance weighted (fixed effects)	13	0.0134172	0.0181228	0.459087	-0.0221034	0.0489378	1.01351	0.978139	1.05016	1.01(0.98-1.05)	0.0798051	24.2967
ebi-a-GCST90001442	GhKk8X	invnormFT4	ebi-a-GCST90001442	Inverse variance weighted (fixed effects)	12	-0.0114856	0.0169071	0.496927	-0.0446235	0.0216524	0.98858	0.956358	1.02189	0.99(0.96-1.02)	0.0904098	30.175
ebi-a-GCST90001443	U3WVMF	invnormFT4	ebi-a-GCST90001443	Inverse variance weighted (fixed effects)	5	-0.0496823	0.0258367	0.0544885	-0.100322	0.000957701	0.951532	0.904546	1.00096	0.95(0.90-1.00)	0.029924	22.5245
ebi-a-GCST90001444	btrYbb	invnormFT4	ebi-a-GCST90001444	Inverse variance weighted (fixed effects)	8	0.0209619	0.0239551	0.381548	-0.0259901	0.0679139	1.02118	0.974345	1.07027	1.02(0.97-1.07)	0.0511717	24.5995
ebi-a-GCST90001445	2nAdmf	invnormFT4	ebi-a-GCST90001445	Inverse variance weighted (fixed effects)	7	0.015729	0.0235936	0.504986	-0.0305144	0.0619725	1.01585	0.969946	1.06393	1.02(0.97-1.06)	0.0447133	24.3994
ebi-a-GCST90001446	CFYl3u	invnormFT4	ebi-a-GCST90001446	Inverse variance weighted (fixed effects)	5	-0.00877953	0.025334	0.728929	-0.0584342	0.0408752	0.991259	0.94324	1.04172	0.99(0.94-1.04)	0.0353607	26.7595
ebi-a-GCST90001447	hNoHth	invnormFT4	ebi-a-GCST90001447	Inverse variance weighted (fixed effects)	12	-0.00668776	0.0149051	0.653655	-0.0359017	0.0225262	0.993335	0.964735	1.02278	0.99(0.96-1.02)	0.0774124	25.48
ebi-a-GCST90001448	s6p0ow	invnormFT4	ebi-a-GCST90001448	Inverse variance weighted (fixed effects)	4	-0.0110393	0.0295294	0.708524	-0.0689169	0.0468383	0.989021	0.933404	1.04795	0.99(0.93-1.05)	0.0300396	23.3436
ebi-a-GCST90001449	Sqm7bS	invnormFT4	ebi-a-GCST90001449	Inverse variance weighted (fixed effects)	7	0.00920602	0.0148303	0.534759	-0.0198613	0.0382734	1.00925	0.980335	1.03902	1.01(0.98-1.04)	0.053991	24.745
ebi-a-GCST90001450	FBeywM	invnormFT4	ebi-a-GCST90001450	Inverse variance weighted (fixed effects)	9	0.00889657	0.0154876	0.565676	-0.0214592	0.0392523	1.00894	0.978769	1.04003	1.01(0.98-1.04)	0.084572	30.8875
ebi-a-GCST90001451	MjaTpm	invnormFT4	ebi-a-GCST90001451	Inverse variance weighted (fixed effects)	12	-0.00762061	0.0112798	0.499295	-0.029729	0.0144877	0.992408	0.970709	1.01459	0.99(0.97-1.01)	0.134154	39.1093
ebi-a-GCST90001452	M1fiwD	invnormFT4	ebi-a-GCST90001452	Inverse variance weighted (fixed effects)	8	-0.00830098	0.0206315	0.68743	-0.0487387	0.0321368	0.991733	0.95243	1.03266	0.99(0.95-1.03)	0.0646792	26.0011
ebi-a-GCST90001453	2ya9rQ	invnormFT4	ebi-a-GCST90001453	Inverse variance weighted (fixed effects)	10	0.00453615	0.0160936	0.77805	-0.0270073	0.0360796	1.00455	0.973354	1.03674	1.00(0.97-1.04)	0.0767698	25.1872
ebi-a-GCST90001454	q43YIG	invnormFT4	ebi-a-GCST90001454	Inverse variance weighted (fixed effects)	6	-0.0116798	0.0224214	0.602421	-0.0556257	0.0322661	0.988388	0.945893	1.03279	0.99(0.95-1.03)	0.0457284	24.0477
ebi-a-GCST90001455	G0lyOz	invnormFT4	ebi-a-GCST90001455	Inverse variance weighted (fixed effects)	5	0.0468645	0.0232178	0.0435422	0.00135757	0.0923714	1.04798	1.00136	1.09677	1.05(1.00-1.10)	0.0370146	23.3315
ebi-a-GCST90001456	yKXscx	invnormFT4	ebi-a-GCST90001456	Inverse variance weighted (fixed effects)	9	-0.0149281	0.0200527	0.45661	-0.0542314	0.0243753	0.985183	0.947213	1.02467	0.99(0.95-1.02)	0.0671971	24.0846
ebi-a-GCST90001457	C5BVMO	invnormFT4	ebi-a-GCST90001457	Inverse variance weighted (fixed effects)	10	-0.00268851	0.016699	0.872095	-0.0354186	0.0300416	0.997315	0.965201	1.0305	1.00(0.97-1.03)	0.0785091	25.8235
ebi-a-GCST90001458	0BLyIo	invnormFT4	ebi-a-GCST90001458	Inverse variance weighted (fixed effects)	8	-0.0146319	0.0198121	0.460191	-0.0534635	0.0241998	0.985475	0.947941	1.02449	0.99(0.95-1.02)	0.0645245	29.1247
ebi-a-GCST90001459	lyJnYF	invnormFT4	ebi-a-GCST90001459	Inverse variance weighted (fixed effects)	14	0.00170859	0.0152382	0.910724	-0.0281582	0.0315754	1.00171	0.972235	1.03208	1.00(0.97-1.03)	0.093247	24.9378
ebi-a-GCST90001460	2SJ5XQ	invnormFT4	ebi-a-GCST90001460	Inverse variance weighted (fixed effects)	11	-0.0059501	0.0138971	0.668538	-0.0331884	0.0212882	0.994068	0.967356	1.02152	0.99(0.97-1.02)	0.0910059	30.5995
ebi-a-GCST90001461	DlxELJ	invnormFT4	ebi-a-GCST90001461	Inverse variance weighted (multiplicative random effects)	12	0.0124117	0.0177013	0.483194	-0.0222828	0.0471062	1.01249	0.977964	1.04823	1.01(0.98-1.05)	0.188429	65.0291
ebi-a-GCST90001462	spPUhZ	invnormFT4	ebi-a-GCST90001462	Inverse variance weighted (fixed effects)	7	-0.0170364	0.0255787	0.505385	-0.0671707	0.0330978	0.983108	0.935036	1.03365	0.98(0.94-1.03)	0.0556388	28.44
ebi-a-GCST90001463	LYFJ3C	invnormFT4	ebi-a-GCST90001463	Inverse variance weighted (fixed effects)	9	0.0229036	0.0204034	0.261633	-0.0170871	0.0628944	1.02317	0.983058	1.06491	1.02(0.98-1.06)	0.0634501	25.594
ebi-a-GCST90001464	AQ00y1	invnormFT4	ebi-a-GCST90001464	Inverse variance weighted (fixed effects)	9	-0.00944895	0.0196423	0.63048	-0.0479479	0.02905	0.990596	0.953183	1.02948	0.99(0.95-1.03)	0.0671921	27.028
ebi-a-GCST90001465	a0vBOO	invnormFT4	ebi-a-GCST90001465	Inverse variance weighted (fixed effects)	9	-0.00908041	0.0186962	0.627192	-0.0457249	0.0275641	0.990961	0.955305	1.02795	0.99(0.96-1.03)	0.0680402	27.5807
ebi-a-GCST90001466	ZxMIfG	invnormFT4	ebi-a-GCST90001466	Inverse variance weighted (fixed effects)	9	0.00160845	0.0185124	0.930763	-0.0346758	0.0378927	1.00161	0.965919	1.03862	1.00(0.97-1.04)	0.0614187	24.4592
ebi-a-GCST90001467	zB97xJ	invnormFT4	ebi-a-GCST90001467	Inverse variance weighted (fixed effects)	13	-0.0178346	0.0145262	0.219539	-0.0463059	0.0106367	0.982323	0.95475	1.01069	0.98(0.95-1.01)	0.106736	31.2146
ebi-a-GCST90001468	VN3G0W	invnormFT4	ebi-a-GCST90001468	Inverse variance weighted (fixed effects)	7	-0.0110236	0.022806	0.628836	-0.0557234	0.0336761	0.989037	0.945801	1.03425	0.99(0.95-1.03)	0.0591695	30.3582
ebi-a-GCST90001469	R6dKLc	invnormFT4	ebi-a-GCST90001469	Inverse variance weighted (fixed effects)	7	-0.00853632	0.0200876	0.67087	-0.0479081	0.0308354	0.9915	0.953221	1.03132	0.99(0.95-1.03)	0.0598778	30.9541
ebi-a-GCST90001470	zuLDgQ	invnormFT4	ebi-a-GCST90001470	Inverse variance weighted (fixed effects)	11	-0.0101041	0.0142172	0.477273	-0.0379697	0.0177616	0.989947	0.962742	1.01792	0.99(0.96-1.02)	0.103383	35.2411
ebi-a-GCST90001471	RRtD3M	invnormFT4	ebi-a-GCST90001471	Inverse variance weighted (fixed effects)	6	-0.00864656	0.0153507	0.573251	-0.0387339	0.0214407	0.991391	0.962007	1.02167	0.99(0.96-1.02)	0.0952772	59.7288
ebi-a-GCST90001472	UjHYAT	invnormFT4	ebi-a-GCST90001472	Inverse variance weighted (fixed effects)	5	0.00614778	0.0113215	0.587116	-0.0160423	0.0283379	1.00617	0.984086	1.02874	1.01(0.98-1.03)	0.271108	251.51
ebi-a-GCST90001473	SdcdVh	invnormFT4	ebi-a-GCST90001473	Inverse variance weighted (fixed effects)	6	0.00781817	0.0112044	0.485318	-0.0141425	0.0297788	1.00785	0.985957	1.03023	1.01(0.99-1.03)	0.277237	217.553
ebi-a-GCST90001474	9Kpfja	invnormFT4	ebi-a-GCST90001474	Inverse variance weighted (fixed effects)	12	-0.0269537	0.0154233	0.0805337	-0.0571833	0.00327594	0.973406	0.944421	1.00328	0.97(0.94-1.00)	0.0860934	26.6675
ebi-a-GCST90001475	RmaxaV	invnormFT4	ebi-a-GCST90001475	Inverse variance weighted (fixed effects)	6	-0.00301972	0.0201876	0.881094	-0.0425874	0.036548	0.996985	0.958307	1.03722	1.00(0.96-1.04)	0.0389585	24.2416
ebi-a-GCST90001476	S8KSpW	invnormFT4	ebi-a-GCST90001476	Wald ratio	1	-0.0237028	0.0674781	0.725389	-0.15596	0.108554	0.976576	0.855594	1.11467	0.98(0.86-1.11)	0.00669941	24.2333
ebi-a-GCST90001477	v1p7bv	invnormFT4	ebi-a-GCST90001477	Inverse variance weighted (fixed effects)	7	-0.0114532	0.0229879	0.618324	-0.0565095	0.0336031	0.988612	0.945058	1.03417	0.99(0.95-1.03)	0.0444585	23.7355
ebi-a-GCST90001478	OfiLCK	invnormFT4	ebi-a-GCST90001478	Inverse variance weighted (multiplicative random effects)	9	0.0177354	0.0265404	0.503978	-0.0342837	0.0697545	1.01789	0.966297	1.07224	1.02(0.97-1.07)	0.0708751	29.0463
ebi-a-GCST90001479	flmKy1	invnormFT4	ebi-a-GCST90001479	Inverse variance weighted (fixed effects)	8	-0.0423588	0.0183206	0.020773	-0.0782673	-0.00645042	0.958526	0.924717	0.99357	0.96(0.92-0.99)	0.0556242	25.2388
ebi-a-GCST90001480	b2wMgI	invnormFT4	ebi-a-GCST90001480	Inverse variance weighted (fixed effects)	13	-0.00286718	0.0141738	0.839692	-0.0306478	0.0249135	0.997137	0.969817	1.02523	1.00(0.97-1.03)	0.11661	34.4325
ebi-a-GCST90001481	GpOVAY	invnormFT4	ebi-a-GCST90001481	Inverse variance weighted (fixed effects)	11	-0.00282574	0.0148997	0.849583	-0.0320292	0.0263778	0.997178	0.968478	1.02673	1.00(0.97-1.03)	0.140547	50.9174
ebi-a-GCST90001482	ktdg8v	invnormFT4	ebi-a-GCST90001482	Inverse variance weighted (fixed effects)	12	-0.0076126	0.0155769	0.625046	-0.0381433	0.0229181	0.992416	0.962575	1.02318	0.99(0.96-1.02)	0.126072	41.1617
ebi-a-GCST90001483	cRW4On	invnormFT4	ebi-a-GCST90001483	Inverse variance weighted (fixed effects)	13	0.00435235	0.00694934	0.53112	-0.00926834	0.0179731	1.00436	0.990774	1.01814	1.00(0.99-1.02)	0.431546	198.023
ebi-a-GCST90001484	oK8XRx	invnormFT4	ebi-a-GCST90001484	Inverse variance weighted (fixed effects)	13	-0.00171875	0.0113633	0.879775	-0.0239909	0.0205534	0.998283	0.976295	1.02077	1.00(0.98-1.02)	0.201179	66.3126
ebi-a-GCST90001485	Uribx2	invnormFT4	ebi-a-GCST90001485	Inverse variance weighted (fixed effects)	14	0.0062396	0.00686801	0.363613	-0.00722171	0.0197009	1.00626	0.992804	1.0199	1.01(0.99-1.02)	0.478719	224.471
ebi-a-GCST90001486	xsaDwn	invnormFT4	ebi-a-GCST90001486	Inverse variance weighted (fixed effects)	2	-0.0242213	0.041954	0.563718	-0.106451	0.0580087	0.97607	0.899019	1.05972	0.98(0.90-1.06)	0.0130878	22.5577
ebi-a-GCST90001487	tYhOu4	invnormFT4	ebi-a-GCST90001487	Inverse variance weighted (fixed effects)	12	-0.00990363	0.0167891	0.555268	-0.0428103	0.023003	0.990145	0.958093	1.02327	0.99(0.96-1.02)	0.0805087	24.9832
ebi-a-GCST90001488	PYsEpI	invnormFT4	ebi-a-GCST90001488	Inverse variance weighted (fixed effects)	5	-0.00718098	0.0212022	0.734842	-0.0487372	0.0343752	0.992845	0.952431	1.03497	0.99(0.95-1.03)	0.0340532	24.1911
ebi-a-GCST90001489	O0mJin	invnormFT4	ebi-a-GCST90001489	Inverse variance weighted (fixed effects)	17	0.0156932	0.00951137	0.0989544	-0.00294906	0.0343355	1.01582	0.997055	1.03493	1.02(1.00-1.03)	0.207891	52.2897
ebi-a-GCST90001490	pJC5jS	invnormFT4	ebi-a-GCST90001490	Inverse variance weighted (fixed effects)	2	0.0451753	0.0382257	0.237284	-0.0297471	0.120098	1.04621	0.970691	1.12761	1.05(0.97-1.13)	0.0142168	24.7623
ebi-a-GCST90001491	uO7Lim	invnormFT4	ebi-a-GCST90001491	Inverse variance weighted (fixed effects)	10	0.00104639	0.0106777	0.921934	-0.0198819	0.0219747	1.00105	0.980314	1.02222	1.00(0.98-1.02)	0.168729	69.5401
ebi-a-GCST90001492	ylKzmW	invnormFT4	ebi-a-GCST90001492	Inverse variance weighted (fixed effects)	6	0.0163083	0.0196919	0.407571	-0.0222877	0.0549043	1.01644	0.977959	1.05644	1.02(0.98-1.06)	0.0421877	24.9447
ebi-a-GCST90001493	PjsWEf	invnormFT4	ebi-a-GCST90001493	Inverse variance weighted (fixed effects)	12	-0.00942431	0.013672	0.490626	-0.0362215	0.0173729	0.99062	0.964427	1.01752	0.99(0.96-1.02)	0.13556	44.7457
ebi-a-GCST90001494	KsP9Q8	invnormFT4	ebi-a-GCST90001494	Inverse variance weighted (fixed effects)	12	-0.0272644	0.0144184	0.0586318	-0.0555246	0.000995678	0.973104	0.945989	1.001	0.97(0.95-1.00)	0.102175	32.4717
ebi-a-GCST90001495	5hzkJt	invnormFT4	ebi-a-GCST90001495	Inverse variance weighted (fixed effects)	11	0.0119363	0.0106031	0.260276	-0.00884576	0.0327184	1.01201	0.991193	1.03326	1.01(0.99-1.03)	0.193539	74.0245
ebi-a-GCST90001496	vdMShD	invnormFT4	ebi-a-GCST90001496	Inverse variance weighted (fixed effects)	14	0.00753758	0.0109678	0.491926	-0.0139592	0.0290344	1.00757	0.986138	1.02946	1.01(0.99-1.03)	0.230668	73.2868
ebi-a-GCST90001497	0PwUM5	invnormFT4	ebi-a-GCST90001497	Inverse variance weighted (fixed effects)	12	0.0026962	0.0117337	0.81826	-0.0203018	0.0256942	1.0027	0.979903	1.02603	1.00(0.98-1.03)	0.212142	76.8299
ebi-a-GCST90001498	xN7Kgg	invnormFT4	ebi-a-GCST90001498	Inverse variance weighted (fixed effects)	10	-0.00138947	0.0167271	0.933798	-0.0341745	0.0313956	0.998611	0.966403	1.03189	1.00(0.97-1.03)	0.0731953	26.8044
ebi-a-GCST90001499	EVCsQS	invnormFT4	ebi-a-GCST90001499	Inverse variance weighted (fixed effects)	10	0.0150938	0.0152735	0.32304	-0.0148424	0.0450299	1.01521	0.985267	1.04606	1.02(0.99-1.05)	0.122502	47.8281
ebi-a-GCST90001500	YKKArY	invnormFT4	ebi-a-GCST90001500	Inverse variance weighted (multiplicative random effects)	14	-0.00584429	0.0179444	0.74466	-0.0410154	0.0293268	0.994173	0.959814	1.02976	0.99(0.96-1.03)	0.110824	30.4649
ebi-a-GCST90001501	oDR1dy	invnormFT4	ebi-a-GCST90001501	Inverse variance weighted (fixed effects)	4	0.00122276	0.0233881	0.958304	-0.0446178	0.0470633	1.00122	0.956363	1.04819	1.00(0.96-1.05)	0.0290321	25.4152
ebi-a-GCST90001502	vMlNDd	invnormFT4	ebi-a-GCST90001502	Inverse variance weighted (fixed effects)	11	0.0057793	0.0150564	0.701094	-0.0237312	0.0352898	1.0058	0.976548	1.03592	1.01(0.98-1.04)	0.140257	50.7955
ebi-a-GCST90001503	kzrkpv	invnormFT4	ebi-a-GCST90001503	Inverse variance weighted (fixed effects)	11	-0.0273685	0.0147637	0.0637721	-0.0563053	0.00156835	0.973003	0.945251	1.00157	0.97(0.95-1.00)	0.0914602	31.3441
ebi-a-GCST90001504	6V0But	invnormFT4	ebi-a-GCST90001504	Inverse variance weighted (fixed effects)	5	-0.0222804	0.0199796	0.264782	-0.0614404	0.0168795	0.977966	0.940409	1.01702	0.98(0.94-1.02)	0.0452029	32.1837
ebi-a-GCST90001505	M9RwUe	invnormFT4	ebi-a-GCST90001505	Inverse variance weighted (fixed effects)	9	-0.0134047	0.0135732	0.323355	-0.0400081	0.0131987	0.986685	0.960782	1.01329	0.99(0.96-1.01)	0.0860509	35.8513
ebi-a-GCST90001506	MSXHuH	invnormFT4	ebi-a-GCST90001506	Inverse variance weighted (multiplicative random effects)	9	-0.0013045	0.0251335	0.958606	-0.0505662	0.0479572	0.998696	0.950691	1.04913	1.00(0.95-1.05)	0.0753524	31.0308
ebi-a-GCST90001507	jFXJ7m	invnormFT4	ebi-a-GCST90001507	Inverse variance weighted (fixed effects)	11	0.00730743	0.0149527	0.625052	-0.0219999	0.0366148	1.00733	0.97824	1.03729	1.01(0.98-1.04)	0.0953996	32.5298
ebi-a-GCST90001508	XmvpK5	invnormFT4	ebi-a-GCST90001508	Inverse variance weighted (fixed effects)	10	0.0187879	0.0155213	0.226103	-0.0116339	0.0492098	1.01897	0.988434	1.05044	1.02(0.99-1.05)	0.102351	39.0637
ebi-a-GCST90001509	ild1qJ	invnormFT4	ebi-a-GCST90001509	Inverse variance weighted (fixed effects)	11	0.0119232	0.0143961	0.407547	-0.0162933	0.0401396	1.01199	0.983839	1.04096	1.01(0.98-1.04)	0.0986283	34.0695
ebi-a-GCST90001510	qYVcW1	invnormFT4	ebi-a-GCST90001510	Inverse variance weighted (fixed effects)	7	-0.011702	0.0153089	0.444636	-0.0417075	0.0183035	0.988366	0.95915	1.01847	0.99(0.96-1.02)	0.0669581	34.8257
ebi-a-GCST90001511	6HzPeE	invnormFT4	ebi-a-GCST90001511	Inverse variance weighted (fixed effects)	11	-0.00945128	0.0124706	0.448519	-0.0338936	0.0149911	0.990593	0.966674	1.0151	0.99(0.97-1.02)	0.102499	35.5591
ebi-a-GCST90001512	8g6uUZ	invnormFT4	ebi-a-GCST90001512	Inverse variance weighted (fixed effects)	9	-0.00130522	0.0127545	0.918491	-0.0263039	0.0236935	0.998696	0.974039	1.02398	1.00(0.97-1.02)	0.0810047	33.5636
ebi-a-GCST90001513	fOvhCj	invnormFT4	ebi-a-GCST90001513	Inverse variance weighted (multiplicative random effects)	7	0.0307624	0.0359399	0.392031	-0.0396798	0.101205	1.03124	0.961097	1.1065	1.03(0.96-1.11)	0.047467	24.183
ebi-a-GCST90001514	ofMKIK	invnormFT4	ebi-a-GCST90001514	Inverse variance weighted (multiplicative random effects)	6	-0.0050453	0.0266494	0.849841	-0.0572782	0.0471876	0.994967	0.944331	1.04832	0.99(0.94-1.05)	0.0735768	24.5011
ebi-a-GCST90001515	9N7y1W	invnormFT4	ebi-a-GCST90001515	Inverse variance weighted (fixed effects)	10	-0.00922955	0.0103283	0.371525	-0.029473	0.0110139	0.990813	0.970957	1.01107	0.99(0.97-1.01)	0.202532	46.8826
ebi-a-GCST90001516	SfhhkQ	invnormFT4	ebi-a-GCST90001516	Inverse variance weighted (fixed effects)	9	0.00471331	0.012207	0.699411	-0.0192124	0.028639	1.00472	0.980971	1.02905	1.00(0.98-1.03)	0.133784	31.6959
ebi-a-GCST90001517	xf4k9d	invnormFT4	ebi-a-GCST90001517	Inverse variance weighted (fixed effects)	14	-0.0017918	0.0101579	0.859983	-0.0217012	0.0181176	0.99821	0.978533	1.01828	1.00(0.98-1.02)	0.206227	34.2016
ebi-a-GCST90001518	ZACPa3	invnormFT4	ebi-a-GCST90001518	Inverse variance weighted (fixed effects)	10	-0.0122444	0.0119047	0.3037	-0.0355777	0.0110889	0.98783	0.965048	1.01115	0.99(0.97-1.01)	0.154207	33.675
ebi-a-GCST90001519	9vscY2	invnormFT4	ebi-a-GCST90001519	Inverse variance weighted (fixed effects)	8	-0.0072663	0.0129128	0.573624	-0.0325753	0.0180427	0.99276	0.96795	1.01821	0.99(0.97-1.02)	0.121262	31.8943
ebi-a-GCST90001520	UasPdW	invnormFT4	ebi-a-GCST90001520	Inverse variance weighted (fixed effects)	9	-0.0122815	0.0113757	0.280307	-0.0345779	0.0100148	0.987794	0.966013	1.01007	0.99(0.97-1.01)	0.142026	33.9902
ebi-a-GCST90001521	N7YLpU	invnormFT4	ebi-a-GCST90001521	Inverse variance weighted (multiplicative random effects)	8	-0.0191991	0.0207817	0.355564	-0.0599312	0.0215329	0.980984	0.941829	1.02177	0.98(0.94-1.02)	0.100737	25.8909
ebi-a-GCST90001522	wn94R9	invnormFT4	ebi-a-GCST90001522	Inverse variance weighted (fixed effects)	6	0.0166199	0.0157464	0.291207	-0.0142429	0.0474828	1.01676	0.985858	1.04863	1.02(0.99-1.05)	0.0765511	25.5737
ebi-a-GCST90001523	jr6miE	invnormFT4	ebi-a-GCST90001523	Inverse variance weighted (fixed effects)	11	-0.00515838	0.0116296	0.657363	-0.0279524	0.0176356	0.994855	0.972435	1.01779	0.99(0.97-1.02)	0.146535	28.8133
ebi-a-GCST90001524	4UtEDI	invnormFT4	ebi-a-GCST90001524	Inverse variance weighted (fixed effects)	9	-0.00769938	0.0139762	0.581706	-0.0350926	0.0196939	0.99233	0.965516	1.01989	0.99(0.97-1.02)	0.128194	30.1604
ebi-a-GCST90001525	1jeMl2	invnormFT4	ebi-a-GCST90001525	Inverse variance weighted (fixed effects)	14	0.00241151	0.0103363	0.815525	-0.0178477	0.0226707	1.00241	0.982311	1.02293	1.00(0.98-1.02)	0.192196	31.321
ebi-a-GCST90001526	fINIq5	invnormFT4	ebi-a-GCST90001526	Inverse variance weighted (fixed effects)	12	-0.00823015	0.0079048	0.297802	-0.0237236	0.00726326	0.991804	0.976556	1.00729	0.99(0.98-1.01)	0.286647	61.7814
ebi-a-GCST90001527	v8q34N	invnormFT4	ebi-a-GCST90001527	Inverse variance weighted (fixed effects)	14	0.00605419	0.0100043	0.545071	-0.0135542	0.0256625	1.00607	0.986537	1.02599	1.01(0.99-1.03)	0.203718	33.6791
ebi-a-GCST90001528	xfMnlP	invnormFT4	ebi-a-GCST90001528	Inverse variance weighted (fixed effects)	10	0.0065847	0.00796185	0.408219	-0.00902052	0.0221899	1.00661	0.99102	1.02244	1.01(0.99-1.02)	0.259623	64.7676
ebi-a-GCST90001529	04kylJ	invnormFT4	ebi-a-GCST90001529	Inverse variance weighted (fixed effects)	5	0.0131575	0.0186593	0.480721	-0.0234148	0.0497298	1.01324	0.976857	1.05099	1.01(0.98-1.05)	0.064352	25.4754
ebi-a-GCST90001530	IQCZQR	invnormFT4	ebi-a-GCST90001530	Inverse variance weighted (fixed effects)	7	-0.00567798	0.0124625	0.648673	-0.0301044	0.0187484	0.994338	0.970344	1.01893	0.99(0.97-1.02)	0.136265	41.6267
ebi-a-GCST90001531	JJ7RgY	invnormFT4	ebi-a-GCST90001531	Inverse variance weighted (fixed effects)	11	-0.00439437	0.0104876	0.675211	-0.02495	0.0161613	0.995615	0.975359	1.01629	1.00(0.98-1.02)	0.214999	45.9129
ebi-a-GCST90001532	AbJ2vU	invnormFT4	ebi-a-GCST90001532	Inverse variance weighted (fixed effects)	13	-0.00286569	0.00987024	0.771559	-0.0222114	0.01648	0.997138	0.978034	1.01662	1.00(0.98-1.02)	0.248707	46.931
ebi-a-GCST90001533	rsjrui	invnormFT4	ebi-a-GCST90001533	Inverse variance weighted (fixed effects)	10	-0.00430113	0.00926534	0.642492	-0.0224612	0.0138589	0.995708	0.977789	1.01396	1.00(0.98-1.01)	0.220617	52.254
ebi-a-GCST90001534	WOuQro	invnormFT4	ebi-a-GCST90001534	Inverse variance weighted (fixed effects)	11	0.00393527	0.0153596	0.79779	-0.0261696	0.0340401	1.00394	0.97417	1.03463	1.00(0.97-1.03)	0.0783379	26.1403
ebi-a-GCST90001535	Gv1iqY	invnormFT4	ebi-a-GCST90001535	Inverse variance weighted (fixed effects)	12	-0.00295992	0.0174176	0.865059	-0.0370984	0.0311786	0.997044	0.963581	1.03167	1.00(0.96-1.03)	0.0898984	28.1025
ebi-a-GCST90001536	DkIE3o	invnormFT4	ebi-a-GCST90001536	Inverse variance weighted (fixed effects)	8	0.00378605	0.0204899	0.853405	-0.0363742	0.0439463	1.00379	0.964279	1.04493	1.00(0.96-1.04)	0.0585217	26.5576
ebi-a-GCST90001537	AHIHyB	invnormFT4	ebi-a-GCST90001537	Inverse variance weighted (fixed effects)	10	0.00935314	0.0153879	0.543303	-0.0208071	0.0395134	1.0094	0.979408	1.0403	1.01(0.98-1.04)	0.0710006	25.8629
ebi-a-GCST90001538	gBLbTK	invnormFT4	ebi-a-GCST90001538	Inverse variance weighted (fixed effects)	16	0.00231238	0.0114088	0.839382	-0.0200489	0.0246736	1.00232	0.980151	1.02498	1.00(0.98-1.02)	0.10898	26.0672
ebi-a-GCST90001539	74xMhz	invnormFT4	ebi-a-GCST90001539	Inverse variance weighted (fixed effects)	8	0.0093275	0.019959	0.640261	-0.0297921	0.0484471	1.00937	0.970647	1.04964	1.01(0.97-1.05)	0.0541316	24.4513
ebi-a-GCST90001540	ix4Dhj	invnormFT4	ebi-a-GCST90001540	Inverse variance weighted (fixed effects)	8	0.0182856	0.0196315	0.351624	-0.0201921	0.0567634	1.01845	0.98001	1.05841	1.02(0.98-1.06)	0.053831	24.0802
ebi-a-GCST90001541	0be1mZ	invnormFT4	ebi-a-GCST90001541	Inverse variance weighted (fixed effects)	14	-0.00790597	0.0159577	0.620295	-0.0391831	0.0233711	0.992125	0.961575	1.02365	0.99(0.96-1.02)	0.0962489	25.9554
ebi-a-GCST90001542	OrdzLR	invnormFT4	ebi-a-GCST90001542	Inverse variance weighted (fixed effects)	7	-0.00477274	0.0177126	0.787579	-0.0394893	0.0299439	0.995239	0.96128	1.0304	1.00(0.96-1.03)	0.0476461	24.2073
ebi-a-GCST90001543	V403R7	invnormFT4	ebi-a-GCST90001543	Inverse variance weighted (fixed effects)	10	-0.000674254	0.0213972	0.974862	-0.0426127	0.0412642	0.999326	0.958282	1.04213	1.00(0.96-1.04)	0.0684223	25.0898
ebi-a-GCST90001544	i9tDYg	invnormFT4	ebi-a-GCST90001544	Inverse variance weighted (fixed effects)	12	0.00471381	0.0167167	0.777957	-0.0280509	0.0374785	1.00472	0.972339	1.03819	1.00(0.97-1.04)	0.0845097	26.2624
ebi-a-GCST90001545	KT7Nk6	invnormFT4	ebi-a-GCST90001545	Inverse variance weighted (fixed effects)	4	-0.0200452	0.0258422	0.43794	-0.070696	0.0306056	0.980154	0.931745	1.03108	0.98(0.93-1.03)	0.0325512	28.5154
ebi-a-GCST90001546	2alFv4	invnormFT4	ebi-a-GCST90001546	Inverse variance weighted (fixed effects)	8	0.0182012	0.0203219	0.370444	-0.0216298	0.0580322	1.01837	0.978602	1.05975	1.02(0.98-1.06)	0.0613262	27.9135
ebi-a-GCST90001547	47EFvk	invnormFT4	ebi-a-GCST90001547	Inverse variance weighted (fixed effects)	5	0.0163363	0.0249712	0.512981	-0.0326074	0.0652799	1.01647	0.967919	1.06746	1.02(0.97-1.07)	0.0434533	31.0814
ebi-a-GCST90001548	Bc7jQc	invnormFT4	ebi-a-GCST90001548	Inverse variance weighted (fixed effects)	8	0.000590771	0.0218234	0.978404	-0.0421832	0.0433647	1.00059	0.958694	1.04432	1.00(0.96-1.04)	0.0547375	24.5092
ebi-a-GCST90001549	2BJXik	invnormFT4	ebi-a-GCST90001549	Inverse variance weighted (fixed effects)	15	-0.0046579	0.0152648	0.760259	-0.0345768	0.025261	0.995353	0.966014	1.02558	1.00(0.97-1.03)	0.098017	24.7112
ebi-a-GCST90001550	JpP20Y	invnormFT4	ebi-a-GCST90001550	Inverse variance weighted (fixed effects)	7	0.0181018	0.0234754	0.440649	-0.0279099	0.0641135	1.01827	0.972476	1.06621	1.02(0.97-1.07)	0.0465104	23.8251
ebi-a-GCST90001551	3tODaC	invnormFT4	ebi-a-GCST90001551	Inverse variance weighted (fixed effects)	10	-0.0404283	0.0259534	0.119298	-0.091297	0.0104404	0.960378	0.912747	1.0105	0.96(0.91-1.01)	0.070253	25.57
ebi-a-GCST90001552	txHKA7	invnormFT4	ebi-a-GCST90001552	Inverse variance weighted (fixed effects)	12	-0.0141241	0.0213306	0.507872	-0.055932	0.0276838	0.985975	0.945603	1.02807	0.99(0.95-1.03)	0.0799601	24.7257
ebi-a-GCST90001553	3gibzl	invnormFT4	ebi-a-GCST90001553	Inverse variance weighted (multiplicative random effects)	14	-0.0105004	0.0359022	0.769925	-0.0808687	0.0598679	0.989555	0.922315	1.0617	0.99(0.92-1.06)	0.0983076	26.5711
ebi-a-GCST90001554	PVnsPJ	invnormFT4	ebi-a-GCST90001554	Inverse variance weighted (fixed effects)	8	-0.0204069	0.0188632	0.279325	-0.0573788	0.016565	0.9798	0.944236	1.0167	0.98(0.94-1.02)	0.0552762	24.7645
ebi-a-GCST90001555	LwmTfK	invnormFT4	ebi-a-GCST90001555	Inverse variance weighted (fixed effects)	9	0.0104429	0.0191283	0.585107	-0.0270486	0.0479345	1.0105	0.973314	1.0491	1.01(0.97-1.05)	0.0979369	41.2204
ebi-a-GCST90001556	T6AIGq	invnormFT4	ebi-a-GCST90001556	Inverse variance weighted (multiplicative random effects)	5	0.0205595	0.0315352	0.51443	-0.0412495	0.0823686	1.02077	0.95959	1.08586	1.02(0.96-1.09)	0.0404011	28.8063
ebi-a-GCST90001557	pC4V4L	invnormFT4	ebi-a-GCST90001557	Inverse variance weighted (fixed effects)	7	0.00621015	0.0222882	0.78053	-0.0374748	0.0498951	1.00623	0.963219	1.05116	1.01(0.96-1.05)	0.0512072	26.1142
ebi-a-GCST90001558	SlSNph	invnormFT4	ebi-a-GCST90001558	Inverse variance weighted (fixed effects)	6	0.0128552	0.021347	0.54704	-0.0289849	0.0546953	1.01294	0.971431	1.05622	1.01(0.97-1.06)	0.0649541	39.5958
ebi-a-GCST90001559	N7EZY1	invnormFT4	ebi-a-GCST90001559	Inverse variance weighted (fixed effects)	5	-0.00131592	0.0234668	0.955281	-0.0473109	0.0446791	0.998685	0.953791	1.04569	1.00(0.95-1.05)	0.042094	30.0663
ebi-a-GCST90001560	FQMZCj	invnormFT4	ebi-a-GCST90001560	Inverse variance weighted (fixed effects)	8	0.0164491	0.0219303	0.453216	-0.0265342	0.0594325	1.01659	0.973815	1.06123	1.02(0.97-1.06)	0.0704674	32.0864
ebi-a-GCST90001561	nUxjZt	invnormFT4	ebi-a-GCST90001561	Inverse variance weighted (fixed effects)	8	-0.00470836	0.014976	0.753221	-0.0340613	0.0246445	0.995303	0.966512	1.02495	1.00(0.97-1.02)	0.098533	46.6997
ebi-a-GCST90001562	aKrkwP	invnormFT4	ebi-a-GCST90001562	Inverse variance weighted (multiplicative random effects)	8	0.0426905	0.0366868	0.244566	-0.0292156	0.114597	1.04361	0.971207	1.12142	1.04(0.97-1.12)	0.0580788	26.3442
ebi-a-GCST90001564	DMdZ43	invnormFT4	ebi-a-GCST90001564	Inverse variance weighted (fixed effects)	2	-0.0363937	0.0421363	0.387746	-0.118981	0.0461935	0.964261	0.887825	1.04728	0.96(0.89-1.05)	0.0123204	21.3556
ebi-a-GCST90001565	VAzbKt	invnormFT4	ebi-a-GCST90001565	Inverse variance weighted (multiplicative random effects)	3	-0.00747754	0.0671448	0.911327	-0.139081	0.124126	0.99255	0.870157	1.13216	0.99(0.87-1.13)	0.0207368	24.1617
ebi-a-GCST90001566	ixNMEb	invnormFT4	ebi-a-GCST90001566	Inverse variance weighted (fixed effects)	8	-0.00839752	0.0224904	0.708864	-0.0524788	0.0356838	0.991638	0.948874	1.03633	0.99(0.95-1.04)	0.0536608	23.9998
ebi-a-GCST90001567	r0uLFj	invnormFT4	ebi-a-GCST90001567	Inverse variance weighted (fixed effects)	9	-0.0180794	0.0206923	0.382269	-0.0586363	0.0224776	0.982083	0.94305	1.02273	0.98(0.94-1.02)	0.0590932	23.8448
ebi-a-GCST90001568	DpDzRC	invnormFT4	ebi-a-GCST90001568	Inverse variance weighted (fixed effects)	8	0.0216053	0.0249604	0.386718	-0.027317	0.0705276	1.02184	0.973053	1.07307	1.02(0.97-1.07)	0.0534147	24.1092
ebi-a-GCST90001569	vrgOWK	invnormFT4	ebi-a-GCST90001569	Inverse variance weighted (fixed effects)	10	0.00532137	0.0177496	0.764327	-0.0294678	0.0401105	1.00534	0.970962	1.04093	1.01(0.97-1.04)	0.0753077	27.5596
ebi-a-GCST90001570	XBqxBQ	invnormFT4	ebi-a-GCST90001570	Inverse variance weighted (fixed effects)	14	-0.00674156	0.0140313	0.630897	-0.034243	0.0207598	0.993281	0.966337	1.02098	0.99(0.97-1.02)	0.112193	30.7984
ebi-a-GCST90001571	j4Y9LE	invnormFT4	ebi-a-GCST90001571	Inverse variance weighted (fixed effects)	12	0.0211495	0.0161115	0.189286	-0.010429	0.052728	1.02137	0.989625	1.05414	1.02(0.99-1.05)	0.0894826	27.9597
ebi-a-GCST90001572	LLP8Km	invnormFT4	ebi-a-GCST90001572	Inverse variance weighted (fixed effects)	7	0.0377694	0.0199311	0.058093	-0.00129561	0.0768344	1.03849	0.998705	1.07986	1.04(1.00-1.08)	0.0574742	29.5051
ebi-a-GCST90001573	l3UgRq	invnormFT4	ebi-a-GCST90001573	Inverse variance weighted (fixed effects)	14	0.00755957	0.0144373	0.600548	-0.0207376	0.0358567	1.00759	0.979476	1.03651	1.01(0.98-1.04)	0.104245	28.3626
ebi-a-GCST90001574	nnsdcL	invnormFT4	ebi-a-GCST90001574	Inverse variance weighted (fixed effects)	11	0.0123249	0.0165689	0.456961	-0.0201501	0.0447999	1.0124	0.980052	1.04582	1.01(0.98-1.05)	0.0870966	29.6193
ebi-a-GCST90001575	XGSrue	invnormFT4	ebi-a-GCST90001575	Inverse variance weighted (fixed effects)	12	-0.0155551	0.0157405	0.323044	-0.0464065	0.0152963	0.984565	0.954654	1.01541	0.98(0.95-1.02)	0.0835943	25.952
ebi-a-GCST90001576	QVlor2	invnormFT4	ebi-a-GCST90001576	Inverse variance weighted (fixed effects)	8	-0.00194403	0.0211623	0.926807	-0.0434221	0.0395341	0.998058	0.957507	1.04033	1.00(0.96-1.04)	0.0488291	23.4091
ebi-a-GCST90001577	GFjrtU	invnormFT4	ebi-a-GCST90001577	Inverse variance weighted (fixed effects)	15	0.00400716	0.0158482	0.800387	-0.0270554	0.0350697	1.00402	0.973307	1.03569	1.00(0.97-1.04)	0.0952802	25.5564
ebi-a-GCST90001578	r9BuB8	invnormFT4	ebi-a-GCST90001578	Inverse variance weighted (fixed effects)	13	0.00177728	0.015729	0.910036	-0.0290516	0.0326062	1.00178	0.971366	1.03314	1.00(0.97-1.03)	0.0831296	25.4006
ebi-a-GCST90001579	sTovpm	invnormFT4	ebi-a-GCST90001579	Inverse variance weighted (fixed effects)	8	0.0265972	0.0202892	0.189889	-0.0131695	0.066364	1.02695	0.986917	1.06862	1.03(0.99-1.07)	0.0484104	23.0201
ebi-a-GCST90001580	LhaP3O	invnormFT4	ebi-a-GCST90001580	Inverse variance weighted (fixed effects)	8	-0.00270397	0.0190589	0.887179	-0.0400594	0.0346514	0.9973	0.960732	1.03526	1.00(0.96-1.04)	0.0610343	29.4132
ebi-a-GCST90001581	xaV4E1	invnormFT4	ebi-a-GCST90001581	Inverse variance weighted (fixed effects)	11	-0.00874407	0.0155688	0.574362	-0.039259	0.0217709	0.991294	0.961502	1.02201	0.99(0.96-1.02)	0.101143	36.9998
ebi-a-GCST90001582	PPeCBM	invnormFT4	ebi-a-GCST90001582	Inverse variance weighted (fixed effects)	12	0.00528469	0.0180851	0.770124	-0.0301622	0.0407315	1.0053	0.970288	1.04157	1.01(0.97-1.04)	0.0870944	28.7483
ebi-a-GCST90001583	qQVUBC	invnormFT4	ebi-a-GCST90001583	Inverse variance weighted (multiplicative random effects)	12	0.0266482	0.0261626	0.308411	-0.0246305	0.077927	1.02701	0.97567	1.08104	1.03(0.98-1.08)	0.0796038	26.0619
ebi-a-GCST90001584	VsfzEw	invnormFT4	ebi-a-GCST90001584	Inverse variance weighted (fixed effects)	8	0.00430473	0.0201884	0.831149	-0.0352646	0.043874	1.00431	0.96535	1.04485	1.00(0.97-1.04)	0.0541473	25.9043
ebi-a-GCST90001585	PP0qyS	invnormFT4	ebi-a-GCST90001585	Inverse variance weighted (fixed effects)	11	0.00516672	0.0168102	0.758573	-0.0277814	0.0381148	1.00518	0.972601	1.03885	1.01(0.97-1.04)	0.0805389	28.8024
ebi-a-GCST90001586	VOJFhg	invnormFT4	ebi-a-GCST90001586	Inverse variance weighted (fixed effects)	9	-0.00202909	0.0197259	0.918071	-0.0406918	0.0366336	0.997973	0.960125	1.03731	1.00(0.96-1.04)	0.0553507	23.5613
ebi-a-GCST90001587	liTE9K	invnormFT4	ebi-a-GCST90001587	Inverse variance weighted (fixed effects)	10	0.00488138	0.0190968	0.798251	-0.0325484	0.0423112	1.00489	0.967976	1.04322	1.00(0.97-1.04)	0.062571	24.1492
ebi-a-GCST90001588	12zrnV	invnormFT4	ebi-a-GCST90001588	Inverse variance weighted (fixed effects)	14	-0.021226	0.0148026	0.151591	-0.0502392	0.00778717	0.978998	0.951002	1.00782	0.98(0.95-1.01)	0.107268	31.2236
ebi-a-GCST90001589	Z17S6j	invnormFT4	ebi-a-GCST90001589	Inverse variance weighted (multiplicative random effects)	4	0.0170254	0.0451967	0.7064	-0.0715601	0.105611	1.01717	0.93094	1.11139	1.02(0.93-1.11)	0.0238594	22.2856
ebi-a-GCST90001590	tdRBWp	invnormFT4	ebi-a-GCST90001590	Inverse variance weighted (fixed effects)	10	0.0301812	0.0188356	0.109079	-0.0067366	0.067099	1.03064	0.993286	1.0694	1.03(0.99-1.07)	0.0678137	26.4872
ebi-a-GCST90001591	kSMwkT	invnormFT4	ebi-a-GCST90001591	Inverse variance weighted (fixed effects)	5	-0.00635869	0.0254012	0.802332	-0.056145	0.0434277	0.993661	0.945402	1.04438	0.99(0.95-1.04)	0.0296617	22.3883
ebi-a-GCST90001592	BWABTs	invnormFT4	ebi-a-GCST90001592	Inverse variance weighted (fixed effects)	11	0.00999138	0.016704	0.549746	-0.0227486	0.0427313	1.01004	0.977508	1.04366	1.01(0.98-1.04)	0.0695212	24.7241
ebi-a-GCST90001593	RDJu1Z	invnormFT4	ebi-a-GCST90001593	Inverse variance weighted (fixed effects)	6	-0.0223623	0.0198675	0.260348	-0.0613026	0.0165781	0.977886	0.940539	1.01672	0.98(0.94-1.02)	0.036539	23.1404
ebi-a-GCST90001594	hxMhyF	invnormFT4	ebi-a-GCST90001594	Inverse variance weighted (fixed effects)	8	0.000586452	0.0161249	0.970988	-0.0310183	0.0321913	1.00059	0.969458	1.03271	1.00(0.97-1.03)	0.0712489	34.934
ebi-a-GCST90001595	zNgPug	invnormFT4	ebi-a-GCST90001595	Inverse variance weighted (fixed effects)	4	-0.0222105	0.0293667	0.449461	-0.0797692	0.0353483	0.978034	0.923329	1.03598	0.98(0.92-1.04)	0.0243266	22.8325
ebi-a-GCST90001596	jDsStb	invnormFT4	ebi-a-GCST90001596	Inverse variance weighted (multiplicative random effects)	9	0.0221726	0.024654	0.368466	-0.0261492	0.0704943	1.02242	0.97419	1.07304	1.02(0.97-1.07)	0.064831	28.0537
ebi-a-GCST90001597	TR8Gr3	invnormFT4	ebi-a-GCST90001597	Inverse variance weighted (fixed effects)	4	0.0457118	0.0278164	0.100313	-0.00880837	0.100232	1.04677	0.99123	1.10543	1.05(0.99-1.11)	0.0358714	34.0714
ebi-a-GCST90001598	XfQzYS	invnormFT4	ebi-a-GCST90001598	Inverse variance weighted (fixed effects)	9	0.0210095	0.0166324	0.206529	-0.01159	0.053609	1.02123	0.988477	1.05507	1.02(0.99-1.06)	0.0681026	29.5728
ebi-a-GCST90001599	Jhrrr5	invnormFT4	ebi-a-GCST90001599	Inverse variance weighted (fixed effects)	7	0.0140516	0.0203619	0.490137	-0.0258577	0.0539609	1.01415	0.974474	1.05544	1.01(0.97-1.06)	0.0571019	31.6642
ebi-a-GCST90001600	Sbbzmn	invnormFT4	ebi-a-GCST90001600	Inverse variance weighted (fixed effects)	6	-0.0212111	0.0255371	0.406202	-0.0712638	0.0288417	0.979012	0.931216	1.02926	0.98(0.93-1.03)	0.0386922	24.4583
ebi-a-GCST90001601	hI62rc	invnormFT4	ebi-a-GCST90001601	Inverse variance weighted (fixed effects)	5	0.0156329	0.0261224	0.549541	-0.035567	0.0668329	1.01576	0.965058	1.06912	1.02(0.97-1.07)	0.0333657	25.177
ebi-a-GCST90001602	Yob4B2	invnormFT4	ebi-a-GCST90001602	Inverse variance weighted (fixed effects)	10	-0.0203272	0.0198498	0.305811	-0.0592329	0.0185784	0.979878	0.942487	1.01875	0.98(0.94-1.02)	0.0634679	24.7899
ebi-a-GCST90001603	xZm7jJ	invnormFT4	ebi-a-GCST90001603	Inverse variance weighted (fixed effects)	6	-0.000676411	0.0240391	0.977552	-0.047793	0.0464402	0.999324	0.953331	1.04754	1.00(0.95-1.05)	0.0407433	25.8099
ebi-a-GCST90001604	gfVzpx	invnormFT4	ebi-a-GCST90001604	Inverse variance weighted (fixed effects)	8	-0.00576663	0.0178137	0.746151	-0.0406816	0.0291483	0.99425	0.960135	1.02958	0.99(0.96-1.03)	0.0705682	34.7362
ebi-a-GCST90001605	G3rXcd	invnormFT4	ebi-a-GCST90001605	Inverse variance weighted (multiplicative random effects)	11	0.00816086	0.0247804	0.741908	-0.0404087	0.0567304	1.00819	0.960397	1.05837	1.01(0.96-1.06)	0.0685442	24.4648
ebi-a-GCST90001606	KntVbJ	invnormFT4	ebi-a-GCST90001606	Inverse variance weighted (fixed effects)	4	-0.0100637	0.0316435	0.750459	-0.072085	0.0519575	0.989987	0.930452	1.05333	0.99(0.93-1.05)	0.0238039	22.33
ebi-a-GCST90001607	vVvwTu	invnormFT4	ebi-a-GCST90001607	Inverse variance weighted (fixed effects)	7	-0.0260415	0.0200753	0.194566	-0.065389	0.0133061	0.974295	0.936703	1.0134	0.97(0.94-1.01)	0.0442153	24.1878
ebi-a-GCST90001608	gkjgYO	invnormFT4	ebi-a-GCST90001608	Inverse variance weighted (fixed effects)	12	0.0247391	0.0141212	0.0797888	-0.00293843	0.0524166	1.02505	0.997066	1.05381	1.03(1.00-1.05)	0.0992773	33.571
ebi-a-GCST90001609	3iVmxT	invnormFT4	ebi-a-GCST90001609	Inverse variance weighted (fixed effects)	7	-0.00732052	0.0159637	0.646542	-0.0386094	0.0239684	0.992706	0.962126	1.02426	0.99(0.96-1.02)	0.074626	41.981
ebi-a-GCST90001610	qEiCSZ	invnormFT4	ebi-a-GCST90001610	Inverse variance weighted (multiplicative random effects)	9	-0.0441479	0.0259676	0.0891102	-0.0950444	0.00674873	0.956812	0.909333	1.00677	0.96(0.91-1.01)	0.0937706	42.0562
ebi-a-GCST90001611	wpFAo4	invnormFT4	ebi-a-GCST90001611	Inverse variance weighted (fixed effects)	9	-0.0253769	0.0143537	0.0770657	-0.0535101	0.00275632	0.974942	0.947896	1.00276	0.97(0.95-1.00)	0.0938742	42.1075
ebi-a-GCST90001612	XhvbkD	invnormFT4	ebi-a-GCST90001612	Inverse variance weighted (fixed effects)	6	0.0258922	0.0190754	0.174667	-0.0114957	0.0632801	1.02623	0.98857	1.06533	1.03(0.99-1.07)	0.0479557	30.7349
ebi-a-GCST90001613	oF2Grf	invnormFT4	ebi-a-GCST90001613	Inverse variance weighted (fixed effects)	9	-0.00243806	0.0185536	0.895454	-0.0388032	0.0339271	0.997565	0.96194	1.03451	1.00(0.96-1.03)	0.0697777	30.4881
ebi-a-GCST90001614	EI3cJp	invnormFT4	ebi-a-GCST90001614	Inverse variance weighted (fixed effects)	7	-0.0321831	0.019786	0.10383	-0.0709636	0.00659741	0.968329	0.931496	1.00662	0.97(0.93-1.01)	0.0469895	25.7802
ebi-a-GCST90001615	qN7ULB	invnormFT4	ebi-a-GCST90001615	Inverse variance weighted (multiplicative random effects)	10	0.0293013	0.0288555	0.309891	-0.0272554	0.085858	1.02973	0.973113	1.08965	1.03(0.97-1.09)	0.0615612	23.8717
ebi-a-GCST90001616	Y4UZZk	invnormFT4	ebi-a-GCST90001616	Inverse variance weighted (fixed effects)	8	0.00789763	0.0220611	0.720352	-0.0353421	0.0511374	1.00793	0.965275	1.05247	1.01(0.97-1.05)	0.0498243	23.9702
ebi-a-GCST90001617	4J6g2x	invnormFT4	ebi-a-GCST90001617	Inverse variance weighted (multiplicative random effects)	7	0.022896	0.0351519	0.514825	-0.0460018	0.0917938	1.02316	0.95504	1.09614	1.02(0.96-1.10)	0.0441141	24.1166
ebi-a-GCST90001618	mz8D7J	invnormFT4	ebi-a-GCST90001618	Inverse variance weighted (fixed effects)	13	-0.00153931	0.0114883	0.893411	-0.0240564	0.0209778	0.998462	0.976231	1.0212	1.00(0.98-1.02)	0.150569	48.6235
ebi-a-GCST90001619	t9tgPU	invnormFT4	ebi-a-GCST90001619	Inverse variance weighted (fixed effects)	7	0.0118143	0.0130655	0.365872	-0.0137941	0.0374227	1.01188	0.986301	1.03813	1.01(0.99-1.04)	0.127644	74.9999
ebi-a-GCST90001620	NmcB1a	invnormFT4	ebi-a-GCST90001620	Inverse variance weighted (fixed effects)	9	0.00713321	0.0111454	0.522163	-0.0147117	0.0289781	1.00716	0.985396	1.0294	1.01(0.99-1.03)	0.138331	63.9654
ebi-a-GCST90001621	jZPvjP	invnormFT4	ebi-a-GCST90001621	Inverse variance weighted (fixed effects)	22	-0.00731491	0.0111761	0.512781	-0.0292201	0.0145903	0.992712	0.971203	1.0147	0.99(0.97-1.01)	0.176861	35.4522
ebi-a-GCST90001622	d8bCxQ	invnormFT4	ebi-a-GCST90001622	Inverse variance weighted (fixed effects)	22	-0.0177391	0.0116627	0.128259	-0.0405981	0.00511992	0.982417	0.960215	1.00513	0.98(0.96-1.01)	0.184785	37.5654
ebi-a-GCST90001623	N8p9VW	invnormFT4	ebi-a-GCST90001623	Inverse variance weighted (fixed effects)	19	-0.0119562	0.0121667	0.325758	-0.0358029	0.0118906	0.988115	0.96483	1.01196	0.99(0.96-1.01)	0.1641	37.7028
ebi-a-GCST90001624	Xpa2AA	invnormFT4	ebi-a-GCST90001624	Inverse variance weighted (fixed effects)	9	-0.00149627	0.0165293	0.927872	-0.0338938	0.0309012	0.998505	0.966674	1.03138	1.00(0.97-1.03)	0.0830717	35.9271
ebi-a-GCST90001625	xTIwga	invnormFT4	ebi-a-GCST90001625	Inverse variance weighted (fixed effects)	8	0.000504803	0.0183368	0.978037	-0.0354354	0.036445	1.0005	0.965185	1.03712	1.00(0.97-1.04)	0.082349	40.2255
ebi-a-GCST90001626	oFamN4	invnormFT4	ebi-a-GCST90001626	Inverse variance weighted (fixed effects)	9	0.00459662	0.0158261	0.771475	-0.0264225	0.0356158	1.00461	0.973924	1.03626	1.00(0.97-1.04)	0.0922437	40.4775
ebi-a-GCST90001627	kif7bB	invnormFT4	ebi-a-GCST90001627	Inverse variance weighted (fixed effects)	17	0.0028208	0.0109252	0.796259	-0.0185927	0.0242343	1.00282	0.981579	1.02453	1.00(0.98-1.02)	0.16822	42.3634
ebi-a-GCST90001628	A8bYhn	invnormFT4	ebi-a-GCST90001628	Inverse variance weighted (fixed effects)	13	0.0134594	0.0117732	0.252947	-0.00961611	0.0365349	1.01355	0.99043	1.03721	1.01(0.99-1.04)	0.153673	50.0172
ebi-a-GCST90001629	YbPubP	invnormFT4	ebi-a-GCST90001629	Inverse variance weighted (fixed effects)	15	0.0117385	0.0112606	0.297207	-0.0103323	0.0338093	1.01181	0.989721	1.03439	1.01(0.99-1.03)	0.163075	46.4911
ebi-a-GCST90001630	RqTEn3	invnormFT4	ebi-a-GCST90001630	Inverse variance weighted (fixed effects)	12	-0.012225	0.016323	0.453891	-0.044218	0.019768	0.987849	0.956745	1.01996	0.99(0.96-1.02)	0.0969559	32.5586
ebi-a-GCST90001631	I65H27	invnormFT4	ebi-a-GCST90001631	Inverse variance weighted (fixed effects)	11	-0.0321947	0.0179865	0.0734635	-0.0674482	0.00305878	0.968318	0.934776	1.00306	0.97(0.93-1.00)	0.0894804	32.6627
ebi-a-GCST90001632	aJAVzK	invnormFT4	ebi-a-GCST90001632	Inverse variance weighted (fixed effects)	11	-0.001125	0.0182896	0.950953	-0.0369726	0.0347226	0.998876	0.963702	1.03533	1.00(0.96-1.04)	0.0889373	32.4451
ebi-a-GCST90001633	HW5KKS	invnormFT4	ebi-a-GCST90001633	Inverse variance weighted (fixed effects)	17	-0.00510996	0.0127704	0.689052	-0.0301399	0.0199199	0.994903	0.97031	1.02012	0.99(0.97-1.02)	0.15486	39.1694
ebi-a-GCST90001634	Ne2l0o	invnormFT4	ebi-a-GCST90001634	Inverse variance weighted (fixed effects)	11	-0.00233272	0.0133686	0.861478	-0.0285352	0.0238697	0.99767	0.971868	1.02416	1.00(0.97-1.02)	0.124305	47.179
ebi-a-GCST90001635	cKy0zT	invnormFT4	ebi-a-GCST90001635	Inverse variance weighted (fixed effects)	12	-0.000921458	0.0130425	0.943676	-0.0264847	0.0246418	0.999079	0.973863	1.02495	1.00(0.97-1.02)	0.131494	46.1148
ebi-a-GCST90001636	KUhvKu	invnormFT4	ebi-a-GCST90001636	Inverse variance weighted (fixed effects)	5	0.00444168	0.0225761	0.844029	-0.0398074	0.0486908	1.00445	0.960974	1.0499	1.00(0.96-1.05)	0.0378372	28.6759
ebi-a-GCST90001637	olIG0C	invnormFT4	ebi-a-GCST90001637	Inverse variance weighted (fixed effects)	17	-0.00334768	0.012141	0.782752	-0.027144	0.0204487	0.996658	0.973221	1.02066	1.00(0.97-1.02)	0.169271	43.7489
ebi-a-GCST90001638	hVGm1m	invnormFT4	ebi-a-GCST90001638	Inverse variance weighted (fixed effects)	18	0.000372715	0.0122647	0.975757	-0.0236661	0.0244115	1.00037	0.976612	1.02471	1.00(0.98-1.02)	0.170322	41.6162
ebi-a-GCST90001639	2sWke9	invnormFT4	ebi-a-GCST90001639	Inverse variance weighted (fixed effects)	12	0.00703233	0.0175827	0.689187	-0.0274297	0.0414944	1.00706	0.972943	1.04237	1.01(0.97-1.04)	0.0745379	24.4308
ebi-a-GCST90001640	Cq424n	invnormFT4	ebi-a-GCST90001640	Wald ratio	1	0.0374081	0.0601202	0.533796	-0.0804275	0.155244	1.03812	0.922722	1.16794	1.04(0.92-1.17)	0.00601457	22.1889
ebi-a-GCST90001641	T1TMIB	invnormFT4	ebi-a-GCST90001641	Inverse variance weighted (fixed effects)	7	0.0118878	0.0211417	0.573919	-0.02955	0.0533255	1.01196	0.970882	1.05477	1.01(0.97-1.05)	0.0467209	25.6326
ebi-a-GCST90001642	2IS5ou	invnormFT4	ebi-a-GCST90001642	Inverse variance weighted (fixed effects)	14	0.00108081	0.0142706	0.939628	-0.0268895	0.0290511	1.00108	0.973469	1.02948	1.00(0.97-1.03)	0.0943492	27.0715
ebi-a-GCST90001643	kWFbou	invnormFT4	ebi-a-GCST90001643	Inverse variance weighted (fixed effects)	13	0.0164315	0.01391	0.237494	-0.0108321	0.0436951	1.01657	0.989226	1.04466	1.02(0.99-1.04)	0.0924271	28.6327
ebi-a-GCST90001644	1ADtX0	invnormFT4	ebi-a-GCST90001644	Inverse variance weighted (fixed effects)	22	0.00439791	0.0111518	0.69331	-0.0174596	0.0262555	1.00441	0.982692	1.0266	1.00(0.98-1.03)	0.157877	31.0698
ebi-a-GCST90001645	rFD89P	invnormFT4	ebi-a-GCST90001645	Inverse variance weighted (fixed effects)	11	-0.00714166	0.0160283	0.655911	-0.0385572	0.0242738	0.992884	0.962177	1.02457	0.99(0.96-1.02)	0.0834065	30.1197
ebi-a-GCST90001646	gEmNhk	invnormFT4	ebi-a-GCST90001646	Inverse variance weighted (fixed effects)	14	-0.0111154	0.0125125	0.374355	-0.0356399	0.0134091	0.988946	0.964988	1.0135	0.99(0.96-1.01)	0.103554	30.1498
ebi-a-GCST90001647	r7VqfX	invnormFT4	ebi-a-GCST90001647	Inverse variance weighted (fixed effects)	9	0.00506054	0.0151759	0.738788	-0.0246842	0.0348053	1.00507	0.975618	1.03542	1.01(0.98-1.04)	0.0871542	38.816
ebi-a-GCST90001648	Q9IVgn	invnormFT4	ebi-a-GCST90001648	Inverse variance weighted (fixed effects)	7	0.00211131	0.0196568	0.914465	-0.0364161	0.0406387	1.00211	0.964239	1.04148	1.00(0.96-1.04)	0.0585457	31.7329
ebi-a-GCST90001649	M0CN1o	invnormFT4	ebi-a-GCST90001649	Inverse variance weighted (fixed effects)	13	-0.0151205	0.0135237	0.263534	-0.041627	0.0113859	0.984993	0.959228	1.01145	0.98(0.96-1.01)	0.101085	30.985
ebi-a-GCST90001650	vqfDCi	invnormFT4	ebi-a-GCST90001650	Inverse variance weighted (multiplicative random effects)	12	-0.0287461	0.0206265	0.163422	-0.069174	0.0116817	0.971663	0.933164	1.01175	0.97(0.93-1.01)	0.0889318	29.1455
ebi-a-GCST90001651	HmOKXe	invnormFT4	ebi-a-GCST90001651	Inverse variance weighted (fixed effects)	13	-0.00560998	0.0170016	0.741424	-0.0389332	0.0277132	0.994406	0.961815	1.0281	0.99(0.96-1.03)	0.0805549	24.5248
ebi-a-GCST90001652	ykZOB9	invnormFT4	ebi-a-GCST90001652	Inverse variance weighted (fixed effects)	10	0.0125256	0.0191969	0.514091	-0.0251004	0.0501516	1.0126	0.975212	1.05143	1.01(0.98-1.05)	0.0645677	25.2491
ebi-a-GCST90001653	QViWGl	invnormFT4	ebi-a-GCST90001653	Inverse variance weighted (fixed effects)	8	-0.00970165	0.019155	0.612518	-0.0472454	0.0278421	0.990345	0.953853	1.02823	0.99(0.95-1.03)	0.0605706	27.6521
ebi-a-GCST90001654	mlNQkq	invnormFT4	ebi-a-GCST90001654	Inverse variance weighted (fixed effects)	13	0.00764064	0.0146922	0.60303	-0.021156	0.0364373	1.00767	0.979066	1.03711	1.01(0.98-1.04)	0.0974682	28.1948
ebi-a-GCST90001655	2NX1Dn	invnormFT4	ebi-a-GCST90001655	Inverse variance weighted (fixed effects)	12	0.0190199	0.0165802	0.251321	-0.0134773	0.051517	1.0192	0.986613	1.05287	1.02(0.99-1.05)	0.0817912	25.4389
ebi-a-GCST90001656	V16WYt	invnormFT4	ebi-a-GCST90001656	Inverse variance weighted (fixed effects)	8	0.00970165	0.019155	0.612518	-0.0278421	0.0472454	1.00975	0.972542	1.04838	1.01(0.97-1.05)	0.0605706	27.6521
ebi-a-GCST90001657	8MXRu7	invnormFT4	ebi-a-GCST90001657	Inverse variance weighted (fixed effects)	5	0.0190926	0.027087	0.480895	-0.0339979	0.0721831	1.01928	0.966574	1.07485	1.02(0.97-1.07)	0.0352743	24.8782
ebi-a-GCST90001658	j1BUIB	invnormFT4	ebi-a-GCST90001658	Inverse variance weighted (fixed effects)	17	0.013945	0.00978542	0.154135	-0.00523443	0.0331244	1.01404	0.994779	1.03368	1.01(0.99-1.03)	0.262968	71.8205
ebi-a-GCST90001659	uEqwp4	invnormFT4	ebi-a-GCST90001659	Inverse variance weighted (fixed effects)	17	0.0168225	0.00962296	0.0804359	-0.0020385	0.0356835	1.01696	0.997964	1.03633	1.02(1.00-1.04)	0.271544	75.0358
ebi-a-GCST90001660	ovLthn	invnormFT4	ebi-a-GCST90001660	Inverse variance weighted (multiplicative random effects)	13	0.0174117	0.0150311	0.24671	-0.0120493	0.0468727	1.01756	0.988023	1.04799	1.02(0.99-1.05)	0.229937	77.9561
ebi-a-GCST90001661	1O2oHw	invnormFT4	ebi-a-GCST90001661	Inverse variance weighted (fixed effects)	14	-0.0128235	0.0142153	0.367008	-0.0406855	0.0150385	0.987258	0.960131	1.01515	0.99(0.96-1.02)	0.102929	28.0701
ebi-a-GCST90001662	gBLmRF	invnormFT4	ebi-a-GCST90001662	Inverse variance weighted (fixed effects)	7	-0.0235325	0.0226762	0.299381	-0.0679777	0.0209128	0.976742	0.934281	1.02113	0.98(0.93-1.02)	0.0520632	26.9278
ebi-a-GCST90001663	W2zChX	invnormFT4	ebi-a-GCST90001663	Inverse variance weighted (fixed effects)	12	-0.00806789	0.0135559	0.55174	-0.0346375	0.0185017	0.991965	0.965955	1.01867	0.99(0.97-1.02)	0.084794	26.2123
ebi-a-GCST90001664	H2c7mK	invnormFT4	ebi-a-GCST90001664	Inverse variance weighted (fixed effects)	16	-0.00349003	0.0134595	0.795404	-0.0298706	0.0228905	0.996516	0.970571	1.02315	1.00(0.97-1.02)	0.11889	28.8671
ebi-a-GCST90001665	2cEahb	invnormFT4	ebi-a-GCST90001665	Inverse variance weighted (fixed effects)	11	-0.000397064	0.0175201	0.981919	-0.0347364	0.0339423	0.999603	0.96586	1.03452	1.00(0.97-1.03)	0.0784807	26.5403
ebi-a-GCST90001666	btc0CQ	invnormFT4	ebi-a-GCST90001666	Inverse variance weighted (fixed effects)	15	-0.0113704	0.0158157	0.472186	-0.0423692	0.0196285	0.988694	0.958516	1.01982	0.99(0.96-1.02)	0.111672	28.4273
ebi-a-GCST90001667	SXkMau	invnormFT4	ebi-a-GCST90001667	Inverse variance weighted (fixed effects)	8	0.0197488	0.019955	0.322337	-0.019363	0.0588606	1.01995	0.980823	1.06063	1.02(0.98-1.06)	0.0550705	24.9949
ebi-a-GCST90001668	cRQSa9	invnormFT4	ebi-a-GCST90001668	Inverse variance weighted (fixed effects)	10	0.0175241	0.0176836	0.321694	-0.0171357	0.052184	1.01768	0.98301	1.05357	1.02(0.98-1.05)	0.0682809	25.1294
ebi-a-GCST90001669	wLFmyT	invnormFT4	ebi-a-GCST90001669	Inverse variance weighted (fixed effects)	9	0.035418	0.0212891	0.0961798	-0.00630876	0.0771447	1.03605	0.993711	1.0802	1.04(0.99-1.08)	0.0593724	23.8313
ebi-a-GCST90001670	fEv8nd	invnormFT4	ebi-a-GCST90001670	Inverse variance weighted (fixed effects)	8	0.0159048	0.0141155	0.259843	-0.0117616	0.0435712	1.01603	0.988307	1.04453	1.02(0.99-1.04)	0.14352	71.8663
ebi-a-GCST90001671	EUxNg2	invnormFT4	ebi-a-GCST90001671	Inverse variance weighted (fixed effects)	8	0.0178502	0.0144939	0.21811	-0.0105578	0.0462582	1.01801	0.989498	1.04734	1.02(0.99-1.05)	0.147289	74.0795
ebi-a-GCST90001672	ktMPGp	invnormFT4	ebi-a-GCST90001672	Inverse variance weighted (fixed effects)	11	0.0153498	0.0131292	0.242349	-0.0103834	0.0410831	1.01547	0.98967	1.04194	1.02(0.99-1.04)	0.173153	64.6517
ebi-a-GCST90001673	k60qCA	invnormFT4	ebi-a-GCST90001673	Inverse variance weighted (fixed effects)	7	-0.0236725	0.0242821	0.329611	-0.0712654	0.0239204	0.976605	0.931215	1.02421	0.98(0.93-1.02)	0.0486839	23.0581
ebi-a-GCST90001674	Hz8M3S	invnormFT4	ebi-a-GCST90001674	Inverse variance weighted (fixed effects)	6	0.00809092	0.0229462	0.724385	-0.0368836	0.0530654	1.00812	0.963788	1.0545	1.01(0.96-1.05)	0.041552	22.7967
ebi-a-GCST90001675	IPDRuc	invnormFT4	ebi-a-GCST90001675	Inverse variance weighted (fixed effects)	8	-0.00466717	0.0172186	0.78635	-0.0384157	0.0290814	0.995344	0.962313	1.02951	1.00(0.96-1.03)	0.0580405	24.0383
ebi-a-GCST90001676	MqHCKP	invnormFT4	ebi-a-GCST90001676	Inverse variance weighted (fixed effects)	4	-0.0211326	0.026959	0.43311	-0.0739723	0.031707	0.979089	0.928697	1.03222	0.98(0.93-1.03)	0.0308676	25.1382
ebi-a-GCST90001677	dsM994	invnormFT4	ebi-a-GCST90001677	Inverse variance weighted (fixed effects)	9	0.00598732	0.0186178	0.747763	-0.0305036	0.0424783	1.00601	0.969957	1.04339	1.01(0.97-1.04)	0.0628948	23.5055
ebi-a-GCST90001678	G4AQCZ	invnormFT4	ebi-a-GCST90001678	Inverse variance weighted (fixed effects)	7	0.00665737	0.0190764	0.727101	-0.0307324	0.0440472	1.00668	0.969735	1.04503	1.01(0.97-1.05)	0.0521313	24.5293
ebi-a-GCST90001679	3NbEAq	invnormFT4	ebi-a-GCST90001679	Inverse variance weighted (fixed effects)	6	-0.0361836	0.0190333	0.0572927	-0.0734888	0.00112161	0.964463	0.929147	1.00112	0.96(0.93-1.00)	0.0437506	24.0581
ebi-a-GCST90001680	nXwYxe	invnormFT4	ebi-a-GCST90001680	Inverse variance weighted (fixed effects)	9	-0.0193225	0.0136608	0.15723	-0.0460976	0.00745268	0.980863	0.954949	1.00748	0.98(0.95-1.01)	0.0715013	26.9697
ebi-a-GCST90001681	QLpQAP	invnormFT4	ebi-a-GCST90001681	Inverse variance weighted (fixed effects)	17	-0.0274745	0.0129983	0.0345412	-0.0529512	-0.00199779	0.972899	0.948426	0.998004	0.97(0.95-1.00)	0.130816	27.5511
ebi-a-GCST90001682	NPb60u	invnormFT4	ebi-a-GCST90001682	Inverse variance weighted (fixed effects)	3	0.0150617	0.0301223	0.617062	-0.043978	0.0741013	1.01518	0.956975	1.07692	1.02(0.96-1.08)	0.0206713	23.9149
ebi-a-GCST90001683	y2tE2Z	invnormFT4	ebi-a-GCST90001683	Inverse variance weighted (fixed effects)	5	-0.0111331	0.0266893	0.676579	-0.0634442	0.041178	0.988929	0.938527	1.04204	0.99(0.94-1.04)	0.0368514	25.9948
ebi-a-GCST90001684	qJ7c2f	invnormFT4	ebi-a-GCST90001684	Inverse variance weighted (fixed effects)	4	0.020315	0.0294084	0.489698	-0.0373254	0.0779554	1.02052	0.963363	1.08107	1.02(0.96-1.08)	0.0272496	23.5729
ebi-a-GCST90001685	8fTSFf	invnormFT4	ebi-a-GCST90001685	Inverse variance weighted (fixed effects)	7	-0.0318828	0.0229901	0.165501	-0.0769434	0.0131778	0.96862	0.925942	1.01326	0.97(0.93-1.01)	0.0475683	24.4868
ebi-a-GCST90001686	19GisI	invnormFT4	ebi-a-GCST90001686	Inverse variance weighted (fixed effects)	10	-0.000541973	0.0191669	0.977442	-0.0381091	0.0370251	0.999458	0.962608	1.03772	1.00(0.96-1.04)	0.0738736	27.3518
ebi-a-GCST90001687	2LCda8	invnormFT4	ebi-a-GCST90001687	Inverse variance weighted (fixed effects)	8	0.00807308	0.0200945	0.687864	-0.0313121	0.0474583	1.00811	0.969173	1.0486	1.01(0.97-1.05)	0.0576101	25.9734
ebi-a-GCST90001688	87rUE3	invnormFT4	ebi-a-GCST90001688	Inverse variance weighted (multiplicative random effects)	11	-0.0227162	0.0437522	0.603621	-0.108471	0.0630382	0.97754	0.897205	1.06507	0.98(0.90-1.07)	0.0753953	25.4119
ebi-a-GCST90001689	s0nUiv	invnormFT4	ebi-a-GCST90001689	Inverse variance weighted (fixed effects)	8	-0.00217085	0.0248531	0.930395	-0.0508829	0.0465412	0.997832	0.95039	1.04764	1.00(0.95-1.05)	0.0565907	25.7262
ebi-a-GCST90001690	5frEN0	invnormFT4	ebi-a-GCST90001690	Inverse variance weighted (fixed effects)	14	-0.0120814	0.0209722	0.564569	-0.053187	0.0290241	0.987991	0.948203	1.02945	0.99(0.95-1.03)	0.0965893	25.9119
ebi-a-GCST90001691	XXbkme	invnormFT4	ebi-a-GCST90001691	Inverse variance weighted (fixed effects)	11	0.00579202	0.0161721	0.720231	-0.0259053	0.0374893	1.00581	0.974427	1.0382	1.01(0.97-1.04)	0.0792847	26.8357
ebi-a-GCST90001692	vLDW4X	invnormFT4	ebi-a-GCST90001692	Inverse variance weighted (fixed effects)	6	0.0372639	0.0257152	0.147309	-0.0131378	0.0876657	1.03797	0.986948	1.09162	1.04(0.99-1.09)	0.0414296	24.7291
ebi-a-GCST90001693	y4li6V	invnormFT4	ebi-a-GCST90001693	Inverse variance weighted (fixed effects)	11	0.0259644	0.0171343	0.129685	-0.00761889	0.0595477	1.0263	0.99241	1.06136	1.03(0.99-1.06)	0.0779734	26.1083
ebi-a-GCST90001694	WvfM4s	invnormFT4	ebi-a-GCST90001694	Inverse variance weighted (fixed effects)	12	0.00328903	0.0147165	0.823152	-0.0255553	0.0321334	1.00329	0.974768	1.03266	1.00(0.97-1.03)	0.0887146	27.8018
ebi-a-GCST90001695	g3NOWs	invnormFT4	ebi-a-GCST90001695	Inverse variance weighted (fixed effects)	24	-0.000104895	8.56936e-05	0.220926	-0.000272854	6.30644e-05	0.999895	0.999727	1.00006	1.00(1.00-1.00)	0.198296	34.865
ebi-a-GCST90001696	LcQ6uZ	invnormFT4	ebi-a-GCST90001696	Inverse variance weighted (fixed effects)	12	0.000566329	0.00112491	0.614653	-0.0016385	0.00277116	1.00057	0.998363	1.00278	1.00(1.00-1.00)	0.115974	37.3011
ebi-a-GCST90001697	XqZcjZ	invnormFT4	ebi-a-GCST90001697	Inverse variance weighted (fixed effects)	13	-0.00422059	0.00306721	0.16881	-0.0102323	0.00179114	0.995788	0.98982	1.00179	1.00(0.99-1.00)	0.108232	31.845
ebi-a-GCST90001698	U5nBQY	invnormFT4	ebi-a-GCST90001698	Inverse variance weighted (fixed effects)	58	2.2601e-05	3.98857e-05	0.570956	-5.55749e-05	0.000100777	1.00002	0.999944	1.0001	1.00(1.00-1.00)	0.480275	53.3585
ebi-a-GCST90001699	1gdZ6X	invnormFT4	ebi-a-GCST90001699	Inverse variance weighted (fixed effects)	8	0.000864961	0.00128271	0.500107	-0.00164915	0.00337908	1.00087	0.998352	1.00338	1.00(1.00-1.00)	0.0624173	28.4265
ebi-a-GCST90001700	mabuHJ	invnormFT4	ebi-a-GCST90001700	Inverse variance weighted (fixed effects)	13	0.0011217	0.00233793	0.631382	-0.00346064	0.00570404	1.00112	0.996545	1.00572	1.00(1.00-1.01)	0.0907034	26.1732
ebi-a-GCST90001701	zVCSYh	invnormFT4	ebi-a-GCST90001701	Inverse variance weighted (fixed effects)	5	0.0315817	0.0175195	0.0714414	-0.00275649	0.0659199	1.03209	0.997247	1.06814	1.03(1.00-1.07)	0.0688974	53.0696
ebi-a-GCST90001702	QL26nb	invnormFT4	ebi-a-GCST90001702	Inverse variance weighted (fixed effects)	10	0.00999172	0.00737952	0.175742	-0.00447213	0.0244556	1.01004	0.995538	1.02476	1.01(1.00-1.02)	0.392704	235.766
ebi-a-GCST90001703	pYVSwz	invnormFT4	ebi-a-GCST90001703	Inverse variance weighted (fixed effects)	9	0.0103257	0.0074129	0.163638	-0.00420355	0.024855	1.01038	0.995805	1.02517	1.01(1.00-1.03)	0.383567	252.144
ebi-a-GCST90001704	N4vVSf	invnormFT4	ebi-a-GCST90001704	Inverse variance weighted (fixed effects)	12	0.00823103	0.00739097	0.265425	-0.00625527	0.0227173	1.00826	0.993764	1.02298	1.01(0.99-1.02)	0.38915	193.455
ebi-a-GCST90001705	528w2t	invnormFT4	ebi-a-GCST90001705	Inverse variance weighted (fixed effects)	9	0.0108954	0.0075445	0.148695	-0.00389178	0.0256827	1.01096	0.996116	1.02602	1.01(1.00-1.03)	0.376238	243.616
ebi-a-GCST90001706	VzoN5n	invnormFT4	ebi-a-GCST90001706	Inverse variance weighted (fixed effects)	14	0.0113054	0.00618601	0.0676125	-0.000819146	0.02343	1.01137	0.999181	1.02371	1.01(1.00-1.02)	0.667912	261.75
ebi-a-GCST90001707	FEK9h9	invnormFT4	ebi-a-GCST90001707	Inverse variance weighted (fixed effects)	12	0.0137495	0.00665475	0.0388179	0.000706152	0.0267928	1.01384	1.00071	1.02715	1.01(1.00-1.03)	0.603937	231.777
ebi-a-GCST90001708	Ew3uJn	invnormFT4	ebi-a-GCST90001708	Inverse variance weighted (fixed effects)	11	0.0141034	0.00744544	0.0581936	-0.000489639	0.0286965	1.0142	0.99951	1.02911	1.01(1.00-1.03)	0.365493	190.822
ebi-a-GCST90001709	naDnvd	invnormFT4	ebi-a-GCST90001709	Inverse variance weighted (fixed effects)	12	0.0133585	0.00732312	0.0681286	-0.000994805	0.0277118	1.01345	0.999006	1.0281	1.01(1.00-1.03)	0.391941	195.737
ebi-a-GCST90001710	sTUtRq	invnormFT4	ebi-a-GCST90001710	Inverse variance weighted (fixed effects)	10	0.0173482	0.00777807	0.0257208	0.0021032	0.0325932	1.0175	1.00211	1.03313	1.02(1.00-1.03)	0.373063	216.958
ebi-a-GCST90001711	3vfttJ	invnormFT4	ebi-a-GCST90001711	Inverse variance weighted (fixed effects)	10	0.0147971	0.00779142	0.0575449	-0.000474117	0.0300683	1.01491	0.999526	1.03052	1.01(1.00-1.03)	0.371457	215.472
ebi-a-GCST90001712	yo7INO	invnormFT4	ebi-a-GCST90001712	Inverse variance weighted (fixed effects)	6	0.0118606	0.00773821	0.125343	-0.00330631	0.0270275	1.01193	0.996699	1.0274	1.01(1.00-1.03)	0.369774	356.928
ebi-a-GCST90001713	PqeKNc	invnormFT4	ebi-a-GCST90001713	Inverse variance weighted (fixed effects)	10	0.0398754	0.0150429	0.00803058	0.0103913	0.0693594	1.04068	1.01045	1.07182	1.04(1.01-1.07)	0.104597	42.6143
ebi-a-GCST90001714	DW5h4C	invnormFT4	ebi-a-GCST90001714	Wald ratio	1	0.0040253	0.0379528	0.915534	-0.0703623	0.0784129	1.00403	0.932056	1.08157	1.00(0.93-1.08)	0.0112306	41.5139
ebi-a-GCST90001715	A91l39	invnormFT4	ebi-a-GCST90001715	Inverse variance weighted (multiplicative random effects)	10	0.00856827	0.0109603	0.434357	-0.0129139	0.0300504	1.00861	0.987169	1.03051	1.01(0.99-1.03)	0.389151	232.274
ebi-a-GCST90001716	Z524eR	invnormFT4	ebi-a-GCST90001716	Inverse variance weighted (fixed effects)	12	0.00916727	0.00736983	0.21354	-0.00527761	0.0236121	1.00921	0.994736	1.02389	1.01(0.99-1.02)	0.383569	188.954
ebi-a-GCST90001717	tWKMIV	invnormFT4	ebi-a-GCST90001717	Inverse variance weighted (fixed effects)	9	0.010586	0.00748169	0.157092	-0.00407811	0.0252501	1.01064	0.99593	1.02557	1.01(1.00-1.03)	0.385188	253.878
ebi-a-GCST90001718	aBSHzf	invnormFT4	ebi-a-GCST90001718	Inverse variance weighted (fixed effects)	7	0.00828224	0.00763781	0.278199	-0.00668786	0.0232523	1.00832	0.993334	1.02352	1.01(0.99-1.02)	0.367946	303.463
ebi-a-GCST90001719	wFXyXv	invnormFT4	ebi-a-GCST90001719	Inverse variance weighted (fixed effects)	11	0.00855229	0.00739105	0.247226	-0.00593417	0.0230387	1.00859	0.994083	1.02331	1.01(0.99-1.02)	0.38328	205.992
ebi-a-GCST90001720	lYDk0c	invnormFT4	ebi-a-GCST90001720	Inverse variance weighted (fixed effects)	10	0.012701	0.0074511	0.0882719	-0.00190312	0.0273052	1.01278	0.998099	1.02768	1.01(1.00-1.03)	0.363285	207.912
ebi-a-GCST90001721	joAuut	invnormFT4	ebi-a-GCST90001721	Inverse variance weighted (fixed effects)	5	-0.0116024	0.0293124	0.692239	-0.0690547	0.0458499	0.988465	0.933276	1.04692	0.99(0.93-1.05)	0.0302927	22.8045
ebi-a-GCST90001722	fBoQOB	invnormFT4	ebi-a-GCST90001722	Inverse variance weighted (fixed effects)	11	0.0273031	0.0186018	0.142168	-0.00915649	0.0637627	1.02768	0.990885	1.06584	1.03(0.99-1.07)	0.0710394	24.909
ebi-a-GCST90001723	ZKIxBj	invnormFT4	ebi-a-GCST90001723	Inverse variance weighted (multiplicative random effects)	18	-0.00484071	0.0172205	0.778632	-0.0385928	0.0289114	0.995171	0.962142	1.02933	1.00(0.96-1.03)	0.122814	28.2895
ebi-a-GCST90001724	HMiycC	invnormFT4	ebi-a-GCST90001724	Inverse variance weighted (multiplicative random effects)	13	0.027392	0.0235964	0.2457	-0.0188569	0.0736408	1.02777	0.98132	1.07642	1.03(0.98-1.08)	0.089353	27.4888
ebi-a-GCST90001725	bsOA9e	invnormFT4	ebi-a-GCST90001725	Inverse variance weighted (fixed effects)	12	0.000307219	0.0164992	0.985144	-0.0320312	0.0326456	1.00031	0.968476	1.03318	1.00(0.97-1.03)	0.0804175	26.5483
ebi-a-GCST90001726	xr3Rtp	invnormFT4	ebi-a-GCST90001726	Inverse variance weighted (fixed effects)	9	0.00506686	0.0180884	0.779388	-0.0303864	0.0405202	1.00508	0.970071	1.04135	1.01(0.97-1.04)	0.0575191	24.6491
ebi-a-GCST90001727	cUkRgw	invnormFT4	ebi-a-GCST90001727	Inverse variance weighted (fixed effects)	7	-0.0563461	0.0171064	0.000988184	-0.0898746	-0.0228176	0.945212	0.914046	0.977441	0.95(0.91-0.98)	0.0842961	23.9609
ebi-a-GCST90001728	3766fj	invnormFT4	ebi-a-GCST90001728	Inverse variance weighted (fixed effects)	6	-0.0223135	0.0175212	0.202837	-0.0566551	0.0120281	0.977934	0.94492	1.0121	0.98(0.94-1.01)	0.0852272	28.354
ebi-a-GCST90001729	fA0b8c	invnormFT4	ebi-a-GCST90001729	Inverse variance weighted (fixed effects)	8	-0.00867118	0.0194006	0.654909	-0.0466964	0.0293541	0.991366	0.954377	1.02979	0.99(0.95-1.03)	0.0602981	29.2603
ebi-a-GCST90001730	JLS3Av	invnormFT4	ebi-a-GCST90001730	Inverse variance weighted (fixed effects)	10	0.0071851	0.0170088	0.672708	-0.0261521	0.0405224	1.00721	0.974187	1.04135	1.01(0.97-1.04)	0.0660009	25.7644
ebi-a-GCST90001731	Rh0RcU	invnormFT4	ebi-a-GCST90001731	Inverse variance weighted (fixed effects)	8	-0.00436279	0.0192269	0.820493	-0.0420475	0.033322	0.995647	0.958824	1.03388	1.00(0.96-1.03)	0.0488983	23.4311
ebi-a-GCST90001732	WK0Lin	invnormFT4	ebi-a-GCST90001732	Inverse variance weighted (fixed effects)	10	-0.00778698	0.0186383	0.676098	-0.0443181	0.0287442	0.992243	0.95665	1.02916	0.99(0.96-1.03)	0.0610453	23.6976
ebi-a-GCST90001733	ml4JHO	invnormFT4	ebi-a-GCST90001733	Inverse variance weighted (multiplicative random effects)	9	0.0130887	0.0243138	0.590354	-0.0345664	0.0607438	1.01317	0.966024	1.06263	1.01(0.97-1.06)	0.0580708	24.9823
ebi-a-GCST90001734	AMZeWU	invnormFT4	ebi-a-GCST90001734	Inverse variance weighted (fixed effects)	8	0.0348282	0.020269	0.0857422	-0.00489906	0.0745555	1.03544	0.995113	1.07741	1.04(1.00-1.08)	0.0497138	23.862
ebi-a-GCST90001735	LMRout	invnormFT4	ebi-a-GCST90001735	Inverse variance weighted (multiplicative random effects)	10	-0.0103274	0.0228406	0.651162	-0.0550949	0.0344402	0.989726	0.946395	1.03504	0.99(0.95-1.04)	0.0726696	28.5716
ebi-a-GCST90001736	rJ6qug	invnormFT4	ebi-a-GCST90001736	Inverse variance weighted (multiplicative random effects)	9	-0.0203781	0.0297144	0.492839	-0.0786183	0.037862	0.979828	0.924393	1.03859	0.98(0.92-1.04)	0.0619233	26.7491
ebi-a-GCST90001737	XoSGC3	invnormFT4	ebi-a-GCST90001737	Inverse variance weighted (fixed effects)	12	-0.00649156	0.0167797	0.698853	-0.0393799	0.0263967	0.993529	0.961385	1.02675	0.99(0.96-1.03)	0.0779095	25.6293
ebi-a-GCST90001738	6IOYHI	invnormFT4	ebi-a-GCST90001738	Inverse variance weighted (multiplicative random effects)	9	0.0257622	0.0300594	0.391421	-0.0331542	0.0846787	1.0261	0.967389	1.08837	1.03(0.97-1.09)	0.0638921	27.65
ebi-a-GCST90001739	2LHQLo	invnormFT4	ebi-a-GCST90001739	Inverse variance weighted (fixed effects)	11	-0.00837455	0.0198463	0.673046	-0.0472732	0.0305241	0.99166	0.953827	1.03099	0.99(0.95-1.03)	0.0664525	23.5874
ebi-a-GCST90001740	iSfbpK	invnormFT4	ebi-a-GCST90001740	Inverse variance weighted (fixed effects)	11	0.0234492	0.0161271	0.145939	-0.00815989	0.0550583	1.02373	0.991873	1.0566	1.02(0.99-1.06)	0.0773052	27.7623
ebi-a-GCST90001741	EAWHeW	invnormFT4	ebi-a-GCST90001741	Inverse variance weighted (fixed effects)	11	0.00336067	0.0171485	0.84463	-0.0302505	0.0369718	1.00337	0.970202	1.03766	1.00(0.97-1.04)	0.0735046	26.2963
ebi-a-GCST90001742	6k2DyJ	invnormFT4	ebi-a-GCST90001742	Inverse variance weighted (fixed effects)	12	0.00267308	0.0169935	0.875009	-0.0306342	0.0359804	1.00268	0.96983	1.03664	1.00(0.97-1.04)	0.0780044	25.6914
ebi-a-GCST90001743	r76SJm	invnormFT4	ebi-a-GCST90001743	Inverse variance weighted (multiplicative random effects)	15	-0.0143981	0.0168741	0.393513	-0.0474714	0.0186752	0.985705	0.953638	1.01885	0.99(0.95-1.02)	0.112525	30.8021
ebi-a-GCST90001744	Wt23RY	invnormFT4	ebi-a-GCST90001744	Inverse variance weighted (fixed effects)	4	0.0239681	0.0336481	0.476268	-0.0419822	0.0899185	1.02426	0.958887	1.09409	1.02(0.96-1.09)	0.0241655	22.2937
ebi-a-GCST90001745	8EXOUg	invnormFT4	ebi-a-GCST90001745	Inverse variance weighted (fixed effects)	11	-0.0327742	0.014928	0.0281292	-0.0620331	-0.00351524	0.967757	0.939852	0.996491	0.97(0.94-1.00)	0.100328	36.9522
ebi-a-GCST90001746	2wtxM9	invnormFT4	ebi-a-GCST90001746	Inverse variance weighted (multiplicative random effects)	9	-0.00766512	0.0277389	0.782294	-0.0620334	0.0467032	0.992364	0.939851	1.04781	0.99(0.94-1.05)	0.0689516	30.01
ebi-a-GCST90001747	2r898P	invnormFT4	ebi-a-GCST90001747	Inverse variance weighted (fixed effects)	19	0.00467922	0.0106537	0.660509	-0.0162021	0.0255605	1.00469	0.983928	1.02589	1.00(0.98-1.03)	0.145742	32.6577
ebi-a-GCST90001748	uOgu70	invnormFT4	ebi-a-GCST90001748	Inverse variance weighted (multiplicative random effects)	11	-0.00477397	0.0211155	0.821133	-0.0461604	0.0366125	0.995237	0.954889	1.03729	1.00(0.95-1.04)	0.0865409	31.2899
ebi-a-GCST90001749	L7ARyi	invnormFT4	ebi-a-GCST90001749	Inverse variance weighted (fixed effects)	10	-0.00181222	0.0133906	0.892346	-0.0280578	0.0244333	0.998189	0.972332	1.02473	1.00(0.97-1.02)	0.13323	28.021
ebi-a-GCST90001750	kvb07t	invnormFT4	ebi-a-GCST90001750	Inverse variance weighted (fixed effects)	13	-0.00693063	0.012121	0.567465	-0.0306877	0.0168264	0.993093	0.969778	1.01697	0.99(0.97-1.02)	0.16329	27.352
ebi-a-GCST90001751	NzBg26	invnormFT4	ebi-a-GCST90001751	Inverse variance weighted (fixed effects)	14	-0.0226098	0.0128162	0.077704	-0.0477295	0.00250984	0.977644	0.953392	1.00251	0.98(0.95-1.00)	0.123782	36.7498
ebi-a-GCST90001752	UG1b7h	invnormFT4	ebi-a-GCST90001752	Inverse variance weighted (fixed effects)	19	-0.00372575	0.0117419	0.751014	-0.0267399	0.0192884	0.996281	0.973614	1.01948	1.00(0.97-1.02)	0.160393	36.5678
ebi-a-GCST90001753	fsq3lj	invnormFT4	ebi-a-GCST90001753	Inverse variance weighted (fixed effects)	10	-0.0194046	0.0182462	0.287562	-0.0551671	0.016358	0.980782	0.946327	1.01649	0.98(0.95-1.02)	0.0698773	27.3913
ebi-a-GCST90001754	BmrT4K	invnormFT4	ebi-a-GCST90001754	Inverse variance weighted (fixed effects)	13	-0.0157485	0.0142875	0.27035	-0.0437519	0.012255	0.984375	0.957191	1.01233	0.98(0.96-1.01)	0.102108	31.8679
ebi-a-GCST90001755	oWy59j	invnormFT4	ebi-a-GCST90001755	Inverse variance weighted (fixed effects)	15	-0.0245004	0.0140239	0.0806304	-0.0519873	0.00298653	0.975797	0.949341	1.00299	0.98(0.95-1.00)	0.11686	32.1194
ebi-a-GCST90001756	oHJZRK	invnormFT4	ebi-a-GCST90001756	Inverse variance weighted (fixed effects)	4	0.0240556	0.0269469	0.372017	-0.0287604	0.0768716	1.02435	0.971649	1.0799	1.02(0.97-1.08)	0.025715	24.1107
ebi-a-GCST90001757	V1TVX0	invnormFT4	ebi-a-GCST90001757	Inverse variance weighted (fixed effects)	17	-0.015359	0.0123305	0.212907	-0.0395268	0.00880876	0.984758	0.961244	1.00885	0.98(0.96-1.01)	0.15248	38.5121
ebi-a-GCST90001758	uu8oeE	invnormFT4	ebi-a-GCST90001758	Inverse variance weighted (fixed effects)	18	-0.021416	0.0126667	0.0908871	-0.0462428	0.00341067	0.978812	0.95481	1.00342	0.98(0.95-1.00)	0.134581	31.4302
ebi-a-GCST90001759	EXmXQX	invnormFT4	ebi-a-GCST90001759	Inverse variance weighted (fixed effects)	13	0.00366489	0.0123804	0.767213	-0.0206008	0.0279306	1.00367	0.97961	1.02832	1.00(0.98-1.03)	0.106485	33.3965
ebi-a-GCST90001760	E5F8nz	invnormFT4	ebi-a-GCST90001760	Inverse variance weighted (fixed effects)	13	-0.0229928	0.0138595	0.0971182	-0.0501574	0.00417188	0.97727	0.95108	1.00418	0.98(0.95-1.00)	0.10266	32.0597
ebi-a-GCST90001761	CIU8jm	invnormFT4	ebi-a-GCST90001761	Inverse variance weighted (multiplicative random effects)	15	-0.0150896	0.0160993	0.348614	-0.0466443	0.0164651	0.985024	0.954427	1.0166	0.99(0.95-1.02)	0.140508	39.6815
ebi-a-GCST90001762	Z3CSIn	invnormFT4	ebi-a-GCST90001762	Inverse variance weighted (fixed effects)	17	-0.00866492	0.0110085	0.431217	-0.0302416	0.0129118	0.991373	0.970211	1.013	0.99(0.97-1.01)	0.13141	32.3941
ebi-a-GCST90001763	965AuR	invnormFT4	ebi-a-GCST90001763	Inverse variance weighted (fixed effects)	8	-0.00604644	0.016399	0.712346	-0.0381885	0.0260956	0.993972	0.962531	1.02644	0.99(0.96-1.03)	0.0746144	36.7676
ebi-a-GCST90001764	TO7wfi	invnormFT4	ebi-a-GCST90001764	Wald ratio	1	0.00741656	0.0580964	0.898418	-0.106452	0.121286	1.00744	0.899018	1.12895	1.01(0.90-1.13)	0.00601082	22.0843
ebi-a-GCST90001765	OXasLQ	invnormFT4	ebi-a-GCST90001765	Inverse variance weighted (fixed effects)	8	-0.0153955	0.012719	0.226114	-0.0403247	0.0095338	0.984722	0.960478	1.00958	0.98(0.96-1.01)	0.108857	55.6717
ebi-a-GCST90001766	hwGXfQ	invnormFT4	ebi-a-GCST90001766	Inverse variance weighted (fixed effects)	8	0.0174225	0.0159774	0.275517	-0.0138932	0.0487382	1.01758	0.986203	1.04995	1.02(0.99-1.05)	0.0652389	31.6594
ebi-a-GCST90001767	iPUWE1	invnormFT4	ebi-a-GCST90001767	Inverse variance weighted (fixed effects)	8	-0.000511989	0.0108296	0.962292	-0.0217379	0.0207139	0.999488	0.978497	1.02093	1.00(0.98-1.02)	0.162872	44.3356
ebi-a-GCST90001768	CGVgGp	invnormFT4	ebi-a-GCST90001768	Inverse variance weighted (fixed effects)	12	-0.0209807	0.0132531	0.113403	-0.0469568	0.00499537	0.979238	0.954129	1.00501	0.98(0.95-1.01)	0.089245	29.74
ebi-a-GCST90001769	yXx5wV	invnormFT4	ebi-a-GCST90001769	Inverse variance weighted (fixed effects)	11	-0.00223299	0.013373	0.867388	-0.028444	0.023978	0.99777	0.971957	1.02427	1.00(0.97-1.02)	0.0980785	35.9448
ebi-a-GCST90001770	yxLkw4	invnormFT4	ebi-a-GCST90001770	Inverse variance weighted (fixed effects)	4	-0.00238472	0.0258644	0.926539	-0.053079	0.0483096	0.997618	0.948305	1.0495	1.00(0.95-1.05)	0.0263552	24.6595
ebi-a-GCST90001771	xDZFb6	invnormFT4	ebi-a-GCST90001771	Inverse variance weighted (fixed effects)	10	-0.0166528	0.0124757	0.181935	-0.0411051	0.00779952	0.983485	0.959728	1.00783	0.98(0.96-1.01)	0.117511	48.4964
ebi-a-GCST90001772	uh9q0N	invnormFT4	ebi-a-GCST90001772	Inverse variance weighted (fixed effects)	11	-0.0069592	0.0129022	0.589625	-0.0322475	0.0183292	0.993065	0.968267	1.0185	0.99(0.97-1.02)	0.116227	43.5544
ebi-a-GCST90001773	8GvwHD	invnormFT4	ebi-a-GCST90001773	Inverse variance weighted (fixed effects)	14	-0.00220339	0.0119007	0.853112	-0.0255287	0.0211219	0.997799	0.974794	1.02135	1.00(0.97-1.02)	0.135375	40.6747
ebi-a-GCST90001774	xrkgSc	invnormFT4	ebi-a-GCST90001774	Inverse variance weighted (fixed effects)	7	-0.00630748	0.0174217	0.717317	-0.0404541	0.0278391	0.993712	0.960353	1.02823	0.99(0.96-1.03)	0.0560106	30.9214
ebi-a-GCST90001775	MqfyKY	invnormFT4	ebi-a-GCST90001775	Inverse variance weighted (fixed effects)	9	-0.021507	0.0159993	0.178868	-0.0528656	0.00985157	0.978723	0.948507	1.0099	0.98(0.95-1.01)	0.0958665	43.0016
ebi-a-GCST90001776	SJdTrT	invnormFT4	ebi-a-GCST90001776	Inverse variance weighted (fixed effects)	10	0.000449851	0.0166324	0.978423	-0.0321497	0.0330494	1.00045	0.968362	1.0336	1.00(0.97-1.03)	0.0650136	24.2953
ebi-a-GCST90001777	bgzzXr	invnormFT4	ebi-a-GCST90001777	Inverse variance weighted (fixed effects)	16	-0.00981452	0.0106322	0.355957	-0.0306536	0.0110246	0.990233	0.969811	1.01109	0.99(0.97-1.01)	0.178414	49.4036
ebi-a-GCST90001778	DJy0g7	invnormFT4	ebi-a-GCST90001778	Inverse variance weighted (fixed effects)	11	-0.00306829	0.012393	0.804458	-0.0273586	0.021222	0.996936	0.973012	1.02145	1.00(0.97-1.02)	0.127864	48.5811
ebi-a-GCST90001779	biRwZG	invnormFT4	ebi-a-GCST90001779	Inverse variance weighted (fixed effects)	8	-0.0221949	0.0153305	0.147684	-0.0522427	0.00785291	0.97805	0.949099	1.00788	0.98(0.95-1.01)	0.113983	58.6626
ebi-a-GCST90001780	1kEovL	invnormFT4	ebi-a-GCST90001780	Inverse variance weighted (fixed effects)	8	0.0107511	0.0172732	0.533667	-0.0231043	0.0446066	1.01081	0.977161	1.04562	1.01(0.98-1.05)	0.0832258	41.226
ebi-a-GCST90001781	5QVZTb	invnormFT4	ebi-a-GCST90001781	Inverse variance weighted (fixed effects)	10	-0.00858541	0.0127136	0.49949	-0.0335041	0.0163333	0.991451	0.967051	1.01647	0.99(0.97-1.02)	0.159561	34.6293
ebi-a-GCST90001782	jzOPox	invnormFT4	ebi-a-GCST90001782	Inverse variance weighted (fixed effects)	8	0.0121263	0.0114085	0.287816	-0.0102343	0.0344869	1.0122	0.989818	1.03509	1.01(0.99-1.04)	0.160573	43.7094
ebi-a-GCST90001783	35t95U	invnormFT4	ebi-a-GCST90001783	Inverse variance weighted (fixed effects)	9	-0.0165846	0.01808	0.358991	-0.0520214	0.0188522	0.983552	0.949309	1.01903	0.98(0.95-1.02)	0.0768914	33.7442
ebi-a-GCST90001784	sG74jW	invnormFT4	ebi-a-GCST90001784	Inverse variance weighted (fixed effects)	10	-0.022931	0.0154086	0.136698	-0.0531319	0.00726977	0.97733	0.948255	1.0073	0.98(0.95-1.01)	0.111852	45.9173
ebi-a-GCST90001785	YU7vkp	invnormFT4	ebi-a-GCST90001785	Inverse variance weighted (fixed effects)	16	0.00987918	0.0150755	0.512267	-0.0196689	0.0394272	1.00993	0.980523	1.04021	1.01(0.98-1.04)	0.119946	30.9387
ebi-a-GCST90001786	M64hlt	invnormFT4	ebi-a-GCST90001786	Inverse variance weighted (fixed effects)	9	0.0240736	0.0170038	0.15684	-0.00925384	0.0574011	1.02437	0.990789	1.05908	1.02(0.99-1.06)	0.0812949	35.7985
ebi-a-GCST90001787	3Qv0G3	invnormFT4	ebi-a-GCST90001787	Inverse variance weighted (fixed effects)	9	-0.00799189	0.014108	0.571069	-0.0356436	0.0196598	0.99204	0.964984	1.01985	0.99(0.96-1.02)	0.104504	47.2894
ebi-a-GCST90001788	fISBuu	invnormFT4	ebi-a-GCST90001788	Inverse variance weighted (fixed effects)	9	-0.000404726	0.0216678	0.985097	-0.0428736	0.0420642	0.999595	0.958032	1.04296	1.00(0.96-1.04)	0.0542183	23.2236
ebi-a-GCST90001789	hp4o2r	invnormFT4	ebi-a-GCST90001789	Inverse variance weighted (fixed effects)	11	-0.0113991	0.0139271	0.41308	-0.0386962	0.015898	0.988666	0.962043	1.01603	0.99(0.96-1.02)	0.135621	51.991
ebi-a-GCST90001790	w7vrD2	invnormFT4	ebi-a-GCST90001790	Inverse variance weighted (fixed effects)	14	-0.00664927	0.011457	0.561668	-0.029105	0.0158065	0.993373	0.971314	1.01593	0.99(0.97-1.02)	0.161788	50.2118
ebi-a-GCST90001791	VIwb17	invnormFT4	ebi-a-GCST90001791	Inverse variance weighted (fixed effects)	11	-0.0266576	0.0145657	0.0672251	-0.0552064	0.00189112	0.973695	0.94629	1.00189	0.97(0.95-1.00)	0.129759	49.4088
ebi-a-GCST90001792	EmKRKG	invnormFT4	ebi-a-GCST90001792	Inverse variance weighted (fixed effects)	14	4.21246e-05	0.0110817	0.996967	-0.0216781	0.0217623	1.00004	0.978555	1.022	1.00(0.98-1.02)	0.157002	48.4497
ebi-a-GCST90001793	exlteZ	invnormFT4	ebi-a-GCST90001793	Inverse variance weighted (fixed effects)	9	-0.0176467	0.0145273	0.224471	-0.0461202	0.0108269	0.982508	0.954927	1.01089	0.98(0.95-1.01)	0.119608	55.0525
ebi-a-GCST90001794	m2Xked	invnormFT4	ebi-a-GCST90001794	Inverse variance weighted (fixed effects)	8	-0.0239776	0.0177052	0.17565	-0.0586797	0.0107245	0.976308	0.943009	1.01078	0.98(0.94-1.01)	0.0868533	43.384
ebi-a-GCST90001795	iEv35G	invnormFT4	ebi-a-GCST90001795	Inverse variance weighted (fixed effects)	10	-0.033725	0.0178325	0.0585972	-0.0686767	0.00122682	0.966837	0.933628	1.00123	0.97(0.93-1.00)	0.0722159	28.3794
ebi-a-GCST90001796	eQs32j	invnormFT4	ebi-a-GCST90001796	Inverse variance weighted (fixed effects)	6	0.0194045	0.0231296	0.401499	-0.0259295	0.0647385	1.01959	0.974404	1.06688	1.02(0.97-1.07)	0.036966	23.2037
ebi-a-GCST90001797	J7HUCK	invnormFT4	ebi-a-GCST90001797	Inverse variance weighted (fixed effects)	8	-0.0266973	0.0201587	0.185384	-0.0662083	0.0128137	0.973656	0.935936	1.0129	0.97(0.94-1.01)	0.0500862	23.6152
ebi-a-GCST90001798	zJZCVd	invnormFT4	ebi-a-GCST90001798	Inverse variance weighted (fixed effects)	18	0.0029053	0.00813573	0.721014	-0.0130407	0.0188513	1.00291	0.987044	1.01903	1.00(0.99-1.02)	0.348001	107.876
ebi-a-GCST90001799	c6KzV0	invnormFT4	ebi-a-GCST90001799	Inverse variance weighted (fixed effects)	10	-0.00127939	0.0121364	0.916045	-0.0250668	0.022508	0.998721	0.975245	1.02276	1.00(0.98-1.02)	0.157706	34.2076
ebi-a-GCST90001800	bI5KR1	invnormFT4	ebi-a-GCST90001800	Inverse variance weighted (multiplicative random effects)	17	0.0111905	0.0138327	0.418523	-0.0159217	0.0383027	1.01125	0.984204	1.03905	1.01(0.98-1.04)	0.260272	75.2955
ebi-a-GCST90001801	osmiFJ	invnormFT4	ebi-a-GCST90001801	Inverse variance weighted (fixed effects)	13	-0.00758274	0.00822124	0.356353	-0.0236964	0.00853088	0.992446	0.976582	1.00857	0.99(0.98-1.01)	0.393125	90.7896
ebi-a-GCST90001802	djfzAI	invnormFT4	ebi-a-GCST90001802	Inverse variance weighted (fixed effects)	18	-0.00688889	0.00938607	0.46298	-0.0252856	0.0115078	0.993135	0.975031	1.01157	0.99(0.98-1.01)	0.261155	71.4389
ebi-a-GCST90001803	5zYBIu	invnormFT4	ebi-a-GCST90001803	Inverse variance weighted (fixed effects)	9	-0.027679	0.0176452	0.116733	-0.0622636	0.00690569	0.972701	0.939635	1.00693	0.97(0.94-1.01)	0.062603	26.951
ebi-a-GCST90001804	0Ulq11	invnormFT4	ebi-a-GCST90001804	Inverse variance weighted (fixed effects)	16	-0.0116273	0.0083361	0.163072	-0.0279661	0.00471145	0.98844	0.972421	1.00472	0.99(0.97-1.00)	0.341373	117.916
ebi-a-GCST90001805	cKUY3T	invnormFT4	ebi-a-GCST90001805	Inverse variance weighted (fixed effects)	15	-0.0179357	0.00969062	0.0641936	-0.0369293	0.0010579	0.982224	0.963744	1.00106	0.98(0.96-1.00)	0.249303	80.6105
ebi-a-GCST90001806	Y03kYq	invnormFT4	ebi-a-GCST90001806	Inverse variance weighted (fixed effects)	20	-0.00279234	0.00920649	0.76166	-0.0208371	0.0152524	0.997212	0.979379	1.01537	1.00(0.98-1.02)	0.290539	74.4303
ebi-a-GCST90001807	92Q7uP	invnormFT4	ebi-a-GCST90001807	Inverse variance weighted (fixed effects)	7	-0.00886426	0.02202	0.687276	-0.0520235	0.034295	0.991175	0.949307	1.03489	0.99(0.95-1.03)	0.0476273	26.0262
ebi-a-GCST90001808	T4qFc3	invnormFT4	ebi-a-GCST90001808	Inverse variance weighted (fixed effects)	18	-0.00456538	0.00818957	0.577212	-0.0206169	0.0114862	0.995445	0.979594	1.01155	1.00(0.98-1.01)	0.361771	114.564
ebi-a-GCST90001809	5477he	invnormFT4	ebi-a-GCST90001809	Inverse variance weighted (fixed effects)	5	0.0155604	0.0262897	0.553928	-0.0359673	0.0670882	1.01568	0.964672	1.06939	1.02(0.96-1.07)	0.031175	23.3227
ebi-a-GCST90001810	YNrbLK	invnormFT4	ebi-a-GCST90001810	Inverse variance weighted (fixed effects)	6	0.000402525	0.0166714	0.980737	-0.0322734	0.0330784	1.0004	0.968242	1.03363	1.00(0.97-1.03)	0.0830429	27.5766
ebi-a-GCST90001811	hw193e	invnormFT4	ebi-a-GCST90001811	Inverse variance weighted (fixed effects)	9	-0.023922	0.0175945	0.173949	-0.0584073	0.0105634	0.976362	0.943266	1.01062	0.98(0.94-1.01)	0.0589538	25.379
ebi-a-GCST90001812	ftulwL	invnormFT4	ebi-a-GCST90001812	Inverse variance weighted (fixed effects)	5	-0.0285852	0.0258027	0.267931	-0.0791584	0.021988	0.971819	0.923894	1.02223	0.97(0.92-1.02)	0.0351243	26.545
ebi-a-GCST90001813	ZyeZtq	invnormFT4	ebi-a-GCST90001813	Inverse variance weighted (fixed effects)	12	-0.0216106	0.0130435	0.097559	-0.047176	0.00395474	0.978621	0.95392	1.00396	0.98(0.95-1.00)	0.0945101	31.669
ebi-a-GCST90001814	fgAzdE	invnormFT4	ebi-a-GCST90001814	Inverse variance weighted (fixed effects)	3	0.0201892	0.0382794	0.597903	-0.0548383	0.0952167	1.02039	0.946638	1.0999	1.02(0.95-1.10)	0.0189326	23.4148
ebi-a-GCST90001815	q4gN1u	invnormFT4	ebi-a-GCST90001815	Inverse variance weighted (fixed effects)	7	-0.00140113	0.0179902	0.937921	-0.036662	0.0338598	0.9986	0.964002	1.03444	1.00(0.96-1.03)	0.0605824	33.6174
ebi-a-GCST90001816	gNMgw7	invnormFT4	ebi-a-GCST90001816	Inverse variance weighted (fixed effects)	11	-0.0224284	0.0147466	0.128279	-0.0513317	0.00647484	0.977821	0.949964	1.0065	0.98(0.95-1.01)	0.0815382	29.4094
ebi-a-GCST90001817	jYXEuy	invnormFT4	ebi-a-GCST90001817	Inverse variance weighted (fixed effects)	7	0.0294623	0.0213274	0.167148	-0.0123395	0.071264	1.0299	0.987736	1.07386	1.03(0.99-1.07)	0.0463948	25.3477
ebi-a-GCST90001818	GyfS1c	invnormFT4	ebi-a-GCST90001818	Inverse variance weighted (fixed effects)	6	-0.00240486	0.0262019	0.926871	-0.0537606	0.0489509	0.997598	0.947659	1.05017	1.00(0.95-1.05)	0.0363894	22.9791
ebi-a-GCST90001819	LEiN75	invnormFT4	ebi-a-GCST90001819	Inverse variance weighted (fixed effects)	12	-0.0299873	0.0140318	0.0325898	-0.0574896	-0.00248503	0.970458	0.944132	0.997518	0.97(0.94-1.00)	0.101213	34.1959
ebi-a-GCST90001820	B3wb0y	invnormFT4	ebi-a-GCST90001820	Inverse variance weighted (multiplicative random effects)	6	-0.0462345	0.0386105	0.231128	-0.121911	0.0294421	0.954818	0.885227	1.02988	0.95(0.89-1.03)	0.0462764	29.5093
ebi-a-GCST90001821	MnifsY	invnormFT4	ebi-a-GCST90001821	Inverse variance weighted (multiplicative random effects)	11	-0.0211036	0.020225	0.296743	-0.0607446	0.0185373	0.979117	0.941064	1.01871	0.98(0.94-1.02)	0.0894947	32.5612
ebi-a-GCST90001822	YFwkN7	invnormFT4	ebi-a-GCST90001822	Inverse variance weighted (multiplicative random effects)	7	0.00566591	0.0333377	0.865045	-0.0596759	0.0710077	1.00568	0.94207	1.07359	1.01(0.94-1.07)	0.0444692	24.1602
ebi-a-GCST90001823	EstkwX	invnormFT4	ebi-a-GCST90001823	Inverse variance weighted (fixed effects)	4	-0.0120874	0.0269441	0.653713	-0.0648978	0.040723	0.987985	0.937163	1.04156	0.99(0.94-1.04)	0.0470292	22.5653
ebi-a-GCST90001824	yvOS3u	invnormFT4	ebi-a-GCST90001824	Inverse variance weighted (fixed effects)	9	-0.048054	0.0155687	0.00202472	-0.0785687	-0.0175394	0.953082	0.924439	0.982614	0.95(0.92-0.98)	0.0844779	37.3808
ebi-a-GCST90001825	VcHPmj	invnormFT4	ebi-a-GCST90001825	Inverse variance weighted (fixed effects)	9	0.00489079	0.015176	0.747248	-0.0248542	0.0346358	1.0049	0.975452	1.03524	1.00(0.98-1.04)	0.0776437	34.1021
ebi-a-GCST90001826	bONnZf	invnormFT4	ebi-a-GCST90001826	Inverse variance weighted (multiplicative random effects)	11	0.00114035	0.0254776	0.964299	-0.0487957	0.0510764	1.00114	0.952376	1.0524	1.00(0.95-1.05)	0.0907001	32.8622
ebi-a-GCST90001827	tbsIo3	invnormFT4	ebi-a-GCST90001827	Inverse variance weighted (fixed effects)	4	-0.0252581	0.0246751	0.306012	-0.0736213	0.0231051	0.975058	0.929023	1.02337	0.98(0.93-1.02)	0.0330262	31.1828
ebi-a-GCST90001828	fnchGw	invnormFT4	ebi-a-GCST90001828	Inverse variance weighted (fixed effects)	13	-0.0365015	0.0143492	0.0109651	-0.0646258	-0.00837715	0.964157	0.937418	0.991658	0.96(0.94-0.99)	0.0973689	30.2292
ebi-a-GCST90001829	dAE5Do	invnormFT4	ebi-a-GCST90001829	Inverse variance weighted (multiplicative random effects)	11	0.0108658	0.0109455	0.320844	-0.0105873	0.032319	1.01093	0.989469	1.03285	1.01(0.99-1.03)	0.386268	208.724
ebi-a-GCST90001830	hZUA7C	invnormFT4	ebi-a-GCST90001830	Inverse variance weighted (fixed effects)	5	0.00756622	0.0195921	0.699358	-0.0308344	0.0459668	1.00759	0.969636	1.04704	1.01(0.97-1.05)	0.0551623	42.5261
ebi-a-GCST90001831	dIX3be	invnormFT4	ebi-a-GCST90001831	Inverse variance weighted (fixed effects)	8	0.0158222	0.0149056	0.288466	-0.0133928	0.0450371	1.01595	0.986697	1.04607	1.02(0.99-1.05)	0.0971387	38.5037
ebi-a-GCST90001832	Q263RY	invnormFT4	ebi-a-GCST90001832	Inverse variance weighted (multiplicative random effects)	7	-0.0112943	0.0221693	0.610432	-0.0547462	0.0321576	0.988769	0.946725	1.03268	0.99(0.95-1.03)	0.102184	46.5664
ebi-a-GCST90001833	iyVnI9	invnormFT4	ebi-a-GCST90001833	Inverse variance weighted (fixed effects)	13	-0.0131488	0.0135493	0.331826	-0.0397054	0.0134078	0.986937	0.961073	1.0135	0.99(0.96-1.01)	0.12007	29.9883
ebi-a-GCST90001834	Q0VSHf	invnormFT4	ebi-a-GCST90001834	Inverse variance weighted (fixed effects)	10	0.00397796	0.0113218	0.725323	-0.0182128	0.0261687	1.00399	0.981952	1.02651	1.00(0.98-1.03)	0.152289	50.9658
ebi-a-GCST90001835	CzDt11	invnormFT4	ebi-a-GCST90001835	Inverse variance weighted (fixed effects)	6	-0.0156503	0.0211614	0.459562	-0.0571267	0.025826	0.984472	0.944474	1.02616	0.98(0.94-1.03)	0.0493975	24.6138
ebi-a-GCST90001836	0Gq5ZG	invnormFT4	ebi-a-GCST90001836	Inverse variance weighted (fixed effects)	15	0.0263178	0.0108614	0.0153901	0.00502953	0.047606	1.02667	1.00504	1.04876	1.03(1.01-1.05)	0.230937	29.0074
ebi-a-GCST90001837	3iirqN	invnormFT4	ebi-a-GCST90001837	Inverse variance weighted (fixed effects)	9	-0.00187611	0.0109057	0.863414	-0.0232513	0.0194991	0.998126	0.977017	1.01969	1.00(0.98-1.02)	0.163117	26.7243
ebi-a-GCST90001838	hc2aAf	invnormFT4	ebi-a-GCST90001838	Inverse variance weighted (fixed effects)	16	-0.00117503	0.00808212	0.884406	-0.017016	0.0146659	0.998826	0.983128	1.01477	1.00(0.98-1.01)	0.3081	80.515
ebi-a-GCST90001839	fjrCRd	invnormFT4	ebi-a-GCST90001839	Inverse variance weighted (fixed effects)	9	-0.0169043	0.0135518	0.212256	-0.0434658	0.00965719	0.983238	0.957465	1.0097	0.98(0.96-1.01)	0.118684	43.4224
ebi-a-GCST90001840	rqkIBG	invnormFT4	ebi-a-GCST90001840	Inverse variance weighted (multiplicative random effects)	11	4.95818e-05	0.0243128	0.998373	-0.0476035	0.0477027	1.00005	0.953512	1.04886	1.00(0.95-1.05)	0.0950288	27.6743
ebi-a-GCST90001841	GfOIYX	invnormFT4	ebi-a-GCST90001841	Inverse variance weighted (fixed effects)	13	-0.0170426	0.00951575	0.0732958	-0.0356934	0.00160831	0.983102	0.964936	1.00161	0.98(0.96-1.00)	0.248695	73.7915
ebi-a-GCST90001842	XD3GTI	invnormFT4	ebi-a-GCST90001842	Inverse variance weighted (fixed effects)	16	-0.00631888	0.00774153	0.414368	-0.0214923	0.00885452	0.993701	0.978737	1.00889	0.99(0.98-1.01)	0.353986	99.0768
ebi-a-GCST90001843	MVnIR3	invnormFT4	ebi-a-GCST90001843	Inverse variance weighted (fixed effects)	11	-0.00897505	0.0104974	0.392564	-0.02955	0.0115999	0.991065	0.970882	1.01167	0.99(0.97-1.01)	0.1887	61.3193
ebi-a-GCST90001844	UvuYR0	invnormFT4	ebi-a-GCST90001844	Inverse variance weighted (fixed effects)	9	0.00724276	0.0149553	0.628177	-0.0220696	0.0365551	1.00727	0.978172	1.03723	1.01(0.98-1.04)	0.0975029	34.7278
ebi-a-GCST90001845	RgCetR	invnormFT4	ebi-a-GCST90001845	Inverse variance weighted (fixed effects)	18	-0.0188959	0.00901992	0.0361787	-0.036575	-0.00121691	0.981281	0.964086	0.998784	0.98(0.96-1.00)	0.264745	57.8517
ebi-a-GCST90001846	Gktzqe	invnormFT4	ebi-a-GCST90001846	Inverse variance weighted (fixed effects)	10	-0.00652271	0.0111709	0.559288	-0.0284178	0.0153723	0.993499	0.971982	1.01549	0.99(0.97-1.02)	0.166192	57.782
ebi-a-GCST90001847	24jmA8	invnormFT4	ebi-a-GCST90001847	Inverse variance weighted (fixed effects)	12	-0.0167057	0.0117094	0.153669	-0.0396562	0.00624477	0.983433	0.96112	1.00626	0.98(0.96-1.01)	0.157313	47.4012
ebi-a-GCST90001848	G7Qu27	invnormFT4	ebi-a-GCST90001848	Inverse variance weighted (fixed effects)	8	0.0137204	0.0203599	0.500378	-0.026185	0.0536259	1.01382	0.974155	1.05509	1.01(0.97-1.06)	0.0653001	27.1065
ebi-a-GCST90001849	LzH4SR	invnormFT4	ebi-a-GCST90001849	Inverse variance weighted (fixed effects)	17	-0.0162218	0.00951879	0.0883463	-0.0348786	0.00243504	0.983909	0.965723	1.00244	0.98(0.97-1.00)	0.212427	48.2647
ebi-a-GCST90001850	qC7YSI	invnormFT4	ebi-a-GCST90001850	Inverse variance weighted (fixed effects)	10	-0.0213289	0.0123154	0.0832928	-0.045467	0.00280923	0.978897	0.955551	1.00281	0.98(0.96-1.00)	0.103339	35.1393
ebi-a-GCST90001851	7gskOI	invnormFT4	ebi-a-GCST90001851	Inverse variance weighted (fixed effects)	18	-0.00656262	0.00985706	0.505553	-0.0258825	0.0127572	0.993459	0.97445	1.01284	0.99(0.97-1.01)	0.220776	45.6472
ebi-a-GCST90001852	PWeMq1	invnormFT4	ebi-a-GCST90001852	Inverse variance weighted (fixed effects)	7	-0.00899146	0.0150627	0.550551	-0.0385144	0.0205315	0.991049	0.962218	1.02074	0.99(0.96-1.02)	0.103818	43.7065
ebi-a-GCST90001853	zJISRt	invnormFT4	ebi-a-GCST90001853	Inverse variance weighted (fixed effects)	10	-0.00706522	0.00881636	0.422914	-0.0243453	0.0102149	0.99296	0.975949	1.01027	0.99(0.98-1.01)	0.24993	96.8973
ebi-a-GCST90001854	F2aGmW	invnormFT4	ebi-a-GCST90001854	Inverse variance weighted (fixed effects)	11	-0.00138528	0.00919914	0.8803	-0.0194156	0.016645	0.998616	0.980772	1.01678	1.00(0.98-1.02)	0.248724	87.4924
ebi-a-GCST90001855	xczfjy	invnormFT4	ebi-a-GCST90001855	Inverse variance weighted (fixed effects)	11	-0.0114917	0.00870705	0.186896	-0.0285575	0.0055741	0.988574	0.971846	1.00559	0.99(0.97-1.01)	0.263497	94.5482
ebi-a-GCST90001856	xlMp28	invnormFT4	ebi-a-GCST90001856	Inverse variance weighted (fixed effects)	15	-0.0135019	0.00938098	0.15007	-0.0318886	0.00488482	0.986589	0.968614	1.0049	0.99(0.97-1.00)	0.249805	64.4441
ebi-a-GCST90001857	z6ZHcw	invnormFT4	ebi-a-GCST90001857	Inverse variance weighted (fixed effects)	11	-0.00711578	0.008677	0.412174	-0.0241227	0.00989113	0.992909	0.976166	1.00994	0.99(0.98-1.01)	0.264345	94.9616
ebi-a-GCST90001858	TEXqpS	invnormFT4	ebi-a-GCST90001858	Inverse variance weighted (fixed effects)	12	-0.00623376	0.00849687	0.463159	-0.0228876	0.0104201	0.993786	0.977372	1.01047	0.99(0.98-1.01)	0.293845	100.77
ebi-a-GCST90001859	cBN2Kx	invnormFT4	ebi-a-GCST90001859	Inverse variance weighted (fixed effects)	9	-0.00545281	0.0119642	0.648562	-0.0289026	0.017997	0.994562	0.971511	1.01816	0.99(0.97-1.02)	0.148914	56.5345
ebi-a-GCST90001860	jUBGR8	invnormFT4	ebi-a-GCST90001860	Inverse variance weighted (fixed effects)	9	-0.00426667	0.00916989	0.641723	-0.0222397	0.0137063	0.995742	0.978006	1.0138	1.00(0.98-1.01)	0.256418	111.46
ebi-a-GCST90001861	TJgu2T	invnormFT4	ebi-a-GCST90001861	Inverse variance weighted (fixed effects)	13	-0.0147697	0.0105898	0.163105	-0.0355258	0.00598638	0.985339	0.965098	1.006	0.99(0.97-1.01)	0.20525	57.7105
ebi-a-GCST90001862	620Ca2	invnormFT4	ebi-a-GCST90001862	Inverse variance weighted (fixed effects)	5	0.0222129	0.0254066	0.381959	-0.0275842	0.0720099	1.02246	0.972793	1.07467	1.02(0.97-1.07)	0.0377641	22.857
ebi-a-GCST90001863	we4TR4	invnormFT4	ebi-a-GCST90001863	Inverse variance weighted (fixed effects)	10	-0.0174986	0.0116808	0.134117	-0.0403931	0.00539584	0.982654	0.960412	1.00541	0.98(0.96-1.01)	0.147874	50.4642
ebi-a-GCST90001864	Ke1krJ	invnormFT4	ebi-a-GCST90001864	Inverse variance weighted (fixed effects)	14	-0.00810668	0.00831237	0.329434	-0.0243989	0.00818556	0.991926	0.975896	1.00822	0.99(0.98-1.01)	0.279719	80.5541
ebi-a-GCST90001865	hdvmkF	invnormFT4	ebi-a-GCST90001865	Inverse variance weighted (fixed effects)	9	-0.0129583	0.0135275	0.338104	-0.0394722	0.0135557	0.987125	0.961297	1.01365	0.99(0.96-1.01)	0.0859146	30.3796
ebi-a-GCST90001866	AGNBq0	invnormFT4	ebi-a-GCST90001866	Inverse variance weighted (fixed effects)	9	0.00580412	0.012722	0.648227	-0.019131	0.0307393	1.00582	0.981051	1.03122	1.01(0.98-1.03)	0.124719	45.9768
ebi-a-GCST90001867	ahiaSR	invnormFT4	ebi-a-GCST90001867	Inverse variance weighted (fixed effects)	13	-0.010762	0.0157646	0.494819	-0.0416607	0.0201368	0.989296	0.959195	1.02034	0.99(0.96-1.02)	0.106182	26.5464
ebi-a-GCST90001868	O2MuLh	invnormFT4	ebi-a-GCST90001868	Inverse variance weighted (fixed effects)	7	-0.00474992	0.00880975	0.589772	-0.022017	0.0125172	0.995261	0.978224	1.0126	1.00(0.98-1.01)	0.248038	137.172
ebi-a-GCST90001869	VHJvLw	invnormFT4	ebi-a-GCST90001869	Inverse variance weighted (fixed effects)	18	-0.0375797	0.0112472	0.000834022	-0.0596243	-0.0155352	0.963118	0.942118	0.984585	0.96(0.94-0.98)	0.163036	31.3728
ebi-a-GCST90001870	3n2m5P	invnormFT4	ebi-a-GCST90001870	Inverse variance weighted (fixed effects)	9	0.0108163	0.0111658	0.332697	-0.0110687	0.0327014	1.01088	0.988992	1.03324	1.01(0.99-1.03)	0.191429	42.7202
ebi-a-GCST90001871	cxziqx	invnormFT4	ebi-a-GCST90001871	Inverse variance weighted (fixed effects)	11	-0.0175626	0.0110418	0.11171	-0.0392046	0.00407936	0.982591	0.961554	1.00409	0.98(0.96-1.00)	0.215694	30.8764
ebi-a-GCST90001872	ZBsyeC	invnormFT4	ebi-a-GCST90001872	Inverse variance weighted (fixed effects)	9	-0.0289658	0.012309	0.0186113	-0.0530914	-0.00484021	0.97145	0.948293	0.995171	0.97(0.95-1.00)	0.165498	27.2579
ebi-a-GCST90001873	V6kPgl	invnormFT4	ebi-a-GCST90001873	Inverse variance weighted (fixed effects)	4	-0.0231468	0.0144425	0.109004	-0.0514542	0.00516053	0.977119	0.949847	1.00517	0.98(0.95-1.01)	0.0936119	32.0685
ebi-a-GCST90001874	NTF4uw	invnormFT4	ebi-a-GCST90001874	Inverse variance weighted (fixed effects)	12	-0.00382189	0.00933678	0.682292	-0.022122	0.0144782	0.996185	0.978121	1.01458	1.00(0.98-1.01)	0.213782	27.9616
ebi-a-GCST90001875	WfrGyM	invnormFT4	ebi-a-GCST90001875	Inverse variance weighted (multiplicative random effects)	9	-0.0195931	0.0166703	0.239864	-0.0522668	0.0130807	0.980598	0.949076	1.01317	0.98(0.95-1.01)	0.187567	31.7318
ebi-a-GCST90001876	h0Nr1o	invnormFT4	ebi-a-GCST90001876	Inverse variance weighted (fixed effects)	2	-0.0218575	0.0196215	0.265297	-0.0603156	0.0166006	0.97838	0.941467	1.01674	0.98(0.94-1.02)	0.0601036	39.7751
ebi-a-GCST90001877	ySXXUo	invnormFT4	ebi-a-GCST90001877	Inverse variance weighted (fixed effects)	6	-0.0430798	0.0137459	0.00172431	-0.0700216	-0.0161379	0.957835	0.932374	0.983992	0.96(0.93-0.98)	0.127235	30.1288
ebi-a-GCST90001878	8nDjne	invnormFT4	ebi-a-GCST90001878	Inverse variance weighted (fixed effects)	7	-0.0415913	0.0138836	0.00273796	-0.068803	-0.0143795	0.959262	0.933511	0.985723	0.96(0.93-0.99)	0.149837	31.1954
ebi-a-GCST90001879	1vdc9i	invnormFT4	ebi-a-GCST90001879	Inverse variance weighted (multiplicative random effects)	8	0.0069107	0.0170047	0.684449	-0.0264185	0.0402399	1.00693	0.973927	1.04106	1.01(0.97-1.04)	0.156871	28.746
ebi-a-GCST90001880	4Wwgz9	invnormFT4	ebi-a-GCST90001880	Inverse variance weighted (fixed effects)	9	0.00212701	0.0113929	0.851899	-0.020203	0.024457	1.00213	0.98	1.02476	1.00(0.98-1.02)	0.194127	33.1091
ebi-a-GCST90001881	GqW49L	invnormFT4	ebi-a-GCST90001881	Inverse variance weighted (fixed effects)	6	-0.0105801	0.0137447	0.441444	-0.0375198	0.0163596	0.989476	0.963175	1.01649	0.99(0.96-1.02)	0.130779	31.0942
ebi-a-GCST90001882	0LOuk3	invnormFT4	ebi-a-GCST90001882	Inverse variance weighted (fixed effects)	9	-0.00631865	0.0107708	0.55744	-0.0274294	0.0147921	0.993701	0.972943	1.0149	0.99(0.97-1.01)	0.199824	34.3232
ebi-a-GCST90001883	ctEPt1	invnormFT4	ebi-a-GCST90001883	Inverse variance weighted (fixed effects)	14	0.0119773	0.0118621	0.312632	-0.0112723	0.0352269	1.01205	0.988791	1.03585	1.01(0.99-1.04)	0.232815	67.1527
ebi-a-GCST90001884	jq2GGn	invnormFT4	ebi-a-GCST90001884	Inverse variance weighted (fixed effects)	15	-0.00733036	0.00928284	0.429722	-0.0255247	0.010864	0.992696	0.974798	1.01092	0.99(0.97-1.01)	0.369686	121.095
ebi-a-GCST90001885	vcfVxU	invnormFT4	ebi-a-GCST90001885	Inverse variance weighted (fixed effects)	11	-0.0261853	0.015793	0.0973114	-0.0571396	0.00476902	0.974155	0.944462	1.00478	0.97(0.94-1.00)	0.0989203	29.5308
ebi-a-GCST90001886	LSAMGt	invnormFT4	ebi-a-GCST90001886	Inverse variance weighted (fixed effects)	8	-0.00365636	0.0124144	0.768357	-0.0279887	0.020676	0.99635	0.972399	1.02089	1.00(0.97-1.02)	0.124925	51.9463
ebi-a-GCST90001887	1sVHjA	invnormFT4	ebi-a-GCST90001887	Inverse variance weighted (fixed effects)	9	-0.00120996	0.011572	0.916726	-0.0238911	0.0214712	0.998791	0.976392	1.0217	1.00(0.98-1.02)	0.11781	43.179
ebi-a-GCST90001888	BkLhWR	invnormFT4	ebi-a-GCST90001888	Inverse variance weighted (fixed effects)	8	0.00389811	0.0128767	0.7621	-0.0213403	0.0291365	1.00391	0.978886	1.02957	1.00(0.98-1.03)	0.140749	59.6041
ebi-a-GCST90001889	AHSGaF	invnormFT4	ebi-a-GCST90001889	Inverse variance weighted (fixed effects)	10	0.00380859	0.0118486	0.747879	-0.0194148	0.0270319	1.00382	0.980772	1.0274	1.00(0.98-1.03)	0.120893	40.004
ebi-a-GCST90001890	QiTWhm	invnormFT4	ebi-a-GCST90001890	Inverse variance weighted (fixed effects)	9	-0.0156599	0.0125672	0.212732	-0.0402916	0.0089719	0.984462	0.960509	1.00901	0.98(0.96-1.01)	0.137396	51.5006
ebi-a-GCST90001891	P06ZLU	invnormFT4	ebi-a-GCST90001891	Inverse variance weighted (fixed effects)	9	-0.000977362	0.0129066	0.939637	-0.0262744	0.0243196	0.999023	0.974068	1.02462	1.00(0.97-1.02)	0.1343	50.16
ebi-a-GCST90001892	KbGw9G	invnormFT4	ebi-a-GCST90001892	Inverse variance weighted (fixed effects)	7	-0.00181709	0.00984428	0.853556	-0.0211119	0.0174777	0.998185	0.979109	1.01763	1.00(0.98-1.02)	0.226258	121.647
ebi-a-GCST90001893	35Z4Qm	invnormFT4	ebi-a-GCST90001893	Inverse variance weighted (fixed effects)	8	-0.0174277	0.0142954	0.222802	-0.0454468	0.0105913	0.982723	0.95557	1.01065	0.98(0.96-1.01)	0.117852	48.6124
ebi-a-GCST90001894	5kWtTB	invnormFT4	ebi-a-GCST90001894	Inverse variance weighted (fixed effects)	11	-0.0236387	0.0123594	0.0557978	-0.0478632	0.000585692	0.976638	0.953264	1.00059	0.98(0.95-1.00)	0.151283	47.1227
ebi-a-GCST90001895	oUJCl1	invnormFT4	ebi-a-GCST90001895	Wald ratio	1	0.0850951	0.0739958	0.250144	-0.0599366	0.230127	1.08882	0.941824	1.25876	1.09(0.94-1.26)	0.00761901	22.3953
ebi-a-GCST90001896	SXZgtd	invnormFT4	ebi-a-GCST90001896	Inverse variance weighted (multiplicative random effects)	8	-0.0168486	0.0190858	0.377355	-0.0542567	0.0205596	0.983293	0.947189	1.02077	0.98(0.95-1.02)	0.168046	73.499
ebi-a-GCST90001897	efzRDX	invnormFT4	ebi-a-GCST90001897	Inverse variance weighted (fixed effects)	10	-0.0112811	0.0153989	0.463809	-0.041463	0.0189008	0.988782	0.959385	1.01908	0.99(0.96-1.02)	0.0857292	27.2208
ebi-a-GCST90001898	IyrhaL	invnormFT4	ebi-a-GCST90001898	Inverse variance weighted (fixed effects)	15	-0.0278327	0.0120566	0.020971	-0.0514635	-0.0042018	0.972551	0.949838	0.995807	0.97(0.95-1.00)	0.172662	40.4036
ebi-a-GCST90001899	DSmD5c	invnormFT4	ebi-a-GCST90001899	Inverse variance weighted (fixed effects)	10	-0.010195	0.0152101	0.502682	-0.0400069	0.0196169	0.989857	0.960783	1.01981	0.99(0.96-1.02)	0.109828	35.8907
ebi-a-GCST90001900	Mkn6LV	invnormFT4	ebi-a-GCST90001900	Inverse variance weighted (fixed effects)	5	-0.0114221	0.0140988	0.417858	-0.0390558	0.0162117	0.988643	0.961697	1.01634	0.99(0.96-1.02)	0.105645	68.8191
ebi-a-GCST90001901	X5c2v0	invnormFT4	ebi-a-GCST90001901	Inverse variance weighted (fixed effects)	8	-0.00902153	0.0165714	0.586164	-0.0415015	0.0234584	0.991019	0.959348	1.02374	0.99(0.96-1.02)	0.0863375	31.1955
ebi-a-GCST90001902	DOG4Qq	invnormFT4	ebi-a-GCST90001902	Inverse variance weighted (multiplicative random effects)	6	0.00850103	0.0301721	0.778134	-0.0506363	0.0676383	1.00854	0.950624	1.06998	1.01(0.95-1.07)	0.0767552	40.3627
ebi-a-GCST90001903	vz9XVW	invnormFT4	ebi-a-GCST90001903	Inverse variance weighted (fixed effects)	10	0.0115311	0.0173659	0.506684	-0.022506	0.0455682	1.0116	0.977745	1.04662	1.01(0.98-1.05)	0.0779085	24.1645
ebi-a-GCST90001904	ciiFyc	invnormFT4	ebi-a-GCST90001904	Inverse variance weighted (fixed effects)	7	-0.014389	0.0189065	0.446622	-0.0514458	0.0226678	0.985714	0.949855	1.02293	0.99(0.95-1.02)	0.0608121	26.4826
ebi-a-GCST90001905	dudYkM	invnormFT4	ebi-a-GCST90001905	Inverse variance weighted (fixed effects)	5	-0.010601	0.0178587	0.55278	-0.0456041	0.0244022	0.989455	0.95542	1.0247	0.99(0.96-1.02)	0.046251	27.5833
ebi-a-GCST90001906	r41lV3	invnormFT4	ebi-a-GCST90001906	Inverse variance weighted (fixed effects)	10	0.00920516	0.0153166	0.547845	-0.0208154	0.0392257	1.00925	0.9794	1.04001	1.01(0.98-1.04)	0.0910137	28.4059
ebi-a-GCST90001907	T7Di5B	invnormFT4	ebi-a-GCST90001907	Inverse variance weighted (fixed effects)	11	-0.0212565	0.0137359	0.121738	-0.0481788	0.0056658	0.978968	0.952963	1.00568	0.98(0.95-1.01)	0.139553	42.7289
ebi-a-GCST90001908	lkngUB	invnormFT4	ebi-a-GCST90001908	Inverse variance weighted (fixed effects)	9	0.00896732	0.0144505	0.534892	-0.0193556	0.0372902	1.00901	0.980831	1.03799	1.01(0.98-1.04)	0.0824523	28.9554
ebi-a-GCST90001909	IJMrVo	invnormFT4	ebi-a-GCST90001909	Inverse variance weighted (fixed effects)	6	-0.0135073	0.0257002	0.599186	-0.0638798	0.0368652	0.986584	0.938118	1.03755	0.99(0.94-1.04)	0.0473035	25.695
ebi-a-GCST90001910	EzDlmv	invnormFT4	ebi-a-GCST90001910	Inverse variance weighted (fixed effects)	7	0.0134959	0.0205759	0.511885	-0.0268329	0.0538246	1.01359	0.973524	1.0553	1.01(0.97-1.06)	0.0552657	25.94
ebi-a-GCST90001911	hLOLMx	invnormFT4	ebi-a-GCST90001911	Inverse variance weighted (fixed effects)	11	0.0235365	0.016243	0.14733	-0.00829969	0.0553728	1.02382	0.991735	1.05693	1.02(0.99-1.06)	0.0899502	27.8642
ebi-a-GCST90001912	9GeG0P	invnormFT4	ebi-a-GCST90001912	Inverse variance weighted (fixed effects)	6	0.00801566	0.024158	0.740039	-0.0393341	0.0553654	1.00805	0.961429	1.05693	1.01(0.96-1.06)	0.0439076	22.6865
ebi-a-GCST90001913	lMnwgj	invnormFT4	ebi-a-GCST90001913	Inverse variance weighted (fixed effects)	8	0.0119219	0.0157898	0.450226	-0.0190261	0.0428699	1.01199	0.981154	1.0438	1.01(0.98-1.04)	0.0622829	25.7625
ebi-a-GCST90001914	dVt5Qt	invnormFT4	ebi-a-GCST90001914	Inverse variance weighted (fixed effects)	8	-0.0142126	0.0197119	0.4709	-0.0528479	0.0244227	0.985888	0.948524	1.02472	0.99(0.95-1.02)	0.0567973	23.3644
ebi-a-GCST90001915	jNerlG	invnormFT4	ebi-a-GCST90001915	Inverse variance weighted (fixed effects)	4	0.020053	0.0280041	0.473947	-0.0348351	0.074941	1.02026	0.965765	1.07782	1.02(0.97-1.08)	0.0283926	22.7057
ebi-a-GCST90001916	SyjDrN	invnormFT4	ebi-a-GCST90001916	Inverse variance weighted (fixed effects)	7	0.00781577	0.0205826	0.704149	-0.0325262	0.0481578	1.00785	0.967997	1.04934	1.01(0.97-1.05)	0.0486885	22.7022
ebi-a-GCST90001917	bgyMRS	invnormFT4	ebi-a-GCST90001917	Inverse variance weighted (fixed effects)	8	-0.0393527	0.0184214	0.0326585	-0.0754586	-0.00324688	0.961412	0.927318	0.996758	0.96(0.93-1.00)	0.0579776	23.8798
ebi-a-GCST90001918	dugewP	invnormFT4	ebi-a-GCST90001918	Inverse variance weighted (fixed effects)	5	0.0147492	0.0174791	0.398771	-0.0195099	0.0490083	1.01486	0.980679	1.05023	1.01(0.98-1.05)	0.0564975	36.575
ebi-a-GCST90001919	GAwcNf	invnormFT4	ebi-a-GCST90001919	Inverse variance weighted (fixed effects)	5	-0.018883	0.0216761	0.383675	-0.0613681	0.0236021	0.981294	0.940477	1.02388	0.98(0.94-1.02)	0.0387193	25.0293
ebi-a-GCST90001920	m49Weq	invnormFT4	ebi-a-GCST90001920	Inverse variance weighted (fixed effects)	6	-0.0065365	0.0213496	0.759479	-0.0483818	0.0353088	0.993485	0.95277	1.03594	0.99(0.95-1.04)	0.0563312	30.3742
ebi-a-GCST90001921	yISBcO	invnormFT4	ebi-a-GCST90001921	Inverse variance weighted (fixed effects)	9	-0.0207323	0.0159612	0.193973	-0.0520163	0.0105517	0.979481	0.949313	1.01061	0.98(0.95-1.01)	0.0697565	25.4124
ebi-a-GCST90001922	inG3Vb	invnormFT4	ebi-a-GCST90001922	Inverse variance weighted (fixed effects)	9	0.000319364	0.0179589	0.985812	-0.0348801	0.0355188	1.00032	0.965721	1.03616	1.00(0.97-1.04)	0.0701296	24.3854
ebi-a-GCST90001923	m9rmBf	invnormFT4	ebi-a-GCST90001923	Inverse variance weighted (multiplicative random effects)	7	0.00913509	0.0326554	0.779675	-0.0548695	0.0731396	1.00918	0.946609	1.07588	1.01(0.95-1.08)	0.0565521	24.9358
ebi-a-GCST90001924	B7dCTC	invnormFT4	ebi-a-GCST90001924	Inverse variance weighted (fixed effects)	10	-0.00814494	0.012814	0.525018	-0.0332603	0.0169704	0.991888	0.967287	1.01712	0.99(0.97-1.02)	0.0938408	30.1253
ebi-a-GCST90001925	qbQVpT	invnormFT4	ebi-a-GCST90001925	Inverse variance weighted (fixed effects)	7	-0.0193957	0.0230878	0.400861	-0.0646478	0.0258564	0.980791	0.937398	1.02619	0.98(0.94-1.03)	0.0533261	23.4172
ebi-a-GCST90001926	DONO78	invnormFT4	ebi-a-GCST90001926	Inverse variance weighted (fixed effects)	17	0.010978	0.012034	0.361638	-0.0126086	0.0345646	1.01104	0.987471	1.03517	1.01(0.99-1.04)	0.189547	39.9242
ebi-a-GCST90001927	6rc8yz	invnormFT4	ebi-a-GCST90001927	Inverse variance weighted (fixed effects)	15	-0.0126797	0.0136628	0.353383	-0.0394589	0.0140994	0.9874	0.961309	1.0142	0.99(0.96-1.01)	0.119352	26.238
ebi-a-GCST90001928	PxUwYS	invnormFT4	ebi-a-GCST90001928	Inverse variance weighted (fixed effects)	6	-0.0439591	0.0239786	0.0667637	-0.0909572	0.00303902	0.956993	0.913057	1.00304	0.96(0.91-1.00)	0.0442372	22.4712
ebi-a-GCST90001929	wiu5Tv	invnormFT4	ebi-a-GCST90001929	Inverse variance weighted (fixed effects)	6	-0.0123764	0.0183699	0.50048	-0.0483815	0.0236286	0.9877	0.95277	1.02391	0.99(0.95-1.02)	0.0585203	30.1776
ebi-a-GCST90001930	sXFksz	invnormFT4	ebi-a-GCST90001930	Inverse variance weighted (multiplicative random effects)	8	-0.0188467	0.027858	0.498706	-0.0734483	0.0357549	0.98133	0.929184	1.0364	0.98(0.93-1.04)	0.0633065	24.5925
ebi-a-GCST90001931	y6UGCq	invnormFT4	ebi-a-GCST90001931	Inverse variance weighted (fixed effects)	4	-0.0279222	0.0258727	0.280493	-0.0786327	0.0227883	0.972464	0.924379	1.02305	0.97(0.92-1.02)	0.031909	24.0201
ebi-a-GCST90001932	VUyIfj	invnormFT4	ebi-a-GCST90001932	Inverse variance weighted (fixed effects)	7	0.00211084	0.0156663	0.892819	-0.028595	0.0328167	1.00211	0.97181	1.03336	1.00(0.97-1.03)	0.0698522	31.2408
ebi-a-GCST90001933	ZgYvNG	invnormFT4	ebi-a-GCST90001933	Inverse variance weighted (fixed effects)	10	-0.0238458	0.0137042	0.0818526	-0.0507059	0.00301441	0.976436	0.950558	1.00302	0.98(0.95-1.00)	0.0945424	35.7513
ebi-a-GCST90001934	4yrRRO	invnormFT4	ebi-a-GCST90001934	Inverse variance weighted (multiplicative random effects)	6	0.000894945	0.0394646	0.981908	-0.0764556	0.0782455	1.0009	0.926394	1.08139	1.00(0.93-1.08)	0.0494019	29.6918
ebi-a-GCST90001935	Pyl2RS	invnormFT4	ebi-a-GCST90001935	Inverse variance weighted (fixed effects)	7	-0.0309831	0.0183212	0.0908154	-0.0668926	0.00492634	0.969492	0.935296	1.00494	0.97(0.94-1.00)	0.0536291	27.735
ebi-a-GCST90001936	ZLQ3Lg	invnormFT4	ebi-a-GCST90001936	Inverse variance weighted (fixed effects)	9	0.0139856	0.0178171	0.432481	-0.0209359	0.0489071	1.01408	0.979282	1.05012	1.01(0.98-1.05)	0.0592569	23.971
ebi-a-GCST90001937	xXxCI1	invnormFT4	ebi-a-GCST90001937	Inverse variance weighted (fixed effects)	6	-0.0396024	0.0251212	0.114922	-0.0888399	0.00963519	0.961172	0.914992	1.00968	0.96(0.91-1.01)	0.0451261	26.9926
ebi-a-GCST90001938	KZAJUQ	invnormFT4	ebi-a-GCST90001938	Inverse variance weighted (fixed effects)	6	0.0201279	0.0192346	0.295356	-0.0175719	0.0578278	1.02033	0.982582	1.05953	1.02(0.98-1.06)	0.0442643	24.014
ebi-a-GCST90001939	H7xoWF	invnormFT4	ebi-a-GCST90001939	Inverse variance weighted (fixed effects)	5	0.0208516	0.0278117	0.45341	-0.0336593	0.0753625	1.02107	0.966901	1.07827	1.02(0.97-1.08)	0.032856	23.2981
ebi-a-GCST90001940	XPedoD	invnormFT4	ebi-a-GCST90001940	Inverse variance weighted (fixed effects)	6	-0.043061	0.0216064	0.0462643	-0.0854095	-0.00071244	0.957853	0.918136	0.999288	0.96(0.92-1.00)	0.0442463	26.4497
ebi-a-GCST90001941	FkswRJ	invnormFT4	ebi-a-GCST90001941	Inverse variance weighted (fixed effects)	8	0.00824163	0.0185077	0.656097	-0.0280335	0.0445168	1.00828	0.972356	1.04552	1.01(0.97-1.05)	0.0592276	26.9611
ebi-a-GCST90001942	5pkrjT	invnormFT4	ebi-a-GCST90001942	Inverse variance weighted (fixed effects)	7	-0.0310221	0.0194466	0.110657	-0.0691374	0.00709321	0.969454	0.933198	1.00712	0.97(0.93-1.01)	0.0525398	27.1484
ebi-a-GCST90001943	XFsHnn	invnormFT4	ebi-a-GCST90001943	Inverse variance weighted (fixed effects)	7	0.014829	0.0185463	0.423962	-0.0215217	0.0511796	1.01494	0.978708	1.05251	1.01(0.98-1.05)	0.0457813	23.4886
ebi-a-GCST90001944	W0IrKr	invnormFT4	ebi-a-GCST90001944	Inverse variance weighted (fixed effects)	5	-0.0164722	0.0170849	0.334977	-0.0499587	0.0170142	0.983663	0.951269	1.01716	0.98(0.95-1.02)	0.0740506	45.8403
ebi-a-GCST90001945	KN61MP	invnormFT4	ebi-a-GCST90001945	Inverse variance weighted (fixed effects)	5	-0.0167891	0.0171883	0.328681	-0.0504782	0.0169	0.983351	0.950775	1.01704	0.98(0.95-1.02)	0.0733157	45.3494
ebi-a-GCST90001946	StGFyM	invnormFT4	ebi-a-GCST90001946	Inverse variance weighted (fixed effects)	9	-0.00209247	0.00553596	0.705447	-0.0129429	0.00875801	0.99791	0.98714	1.0088	1.00(0.99-1.01)	0.594961	265.054
ebi-a-GCST90001947	yrfXRe	invnormFT4	ebi-a-GCST90001947	Inverse variance weighted (fixed effects)	12	-0.00165337	0.00508879	0.745253	-0.0116274	0.00832065	0.998348	0.98844	1.00836	1.00(0.99-1.01)	0.625575	217.756
ebi-a-GCST90001948	JN4y4b	invnormFT4	ebi-a-GCST90001948	Inverse variance weighted (fixed effects)	13	-0.00385953	0.00526494	0.463521	-0.0141788	0.00645976	0.996148	0.985921	1.00648	1.00(0.99-1.01)	0.664271	246.411
ebi-a-GCST90001949	49YAM4	invnormFT4	ebi-a-GCST90001949	Inverse variance weighted (fixed effects)	13	-0.00227347	0.00530869	0.668466	-0.0126785	0.00813156	0.997729	0.987402	1.00816	1.00(0.99-1.01)	0.660298	242.222
ebi-a-GCST90001950	7rdFte	invnormFT4	ebi-a-GCST90001950	Inverse variance weighted (fixed effects)	9	-0.00807987	0.00687533	0.239915	-0.0215555	0.00539577	0.991953	0.978675	1.00541	0.99(0.98-1.01)	0.351274	74.2434
ebi-a-GCST90001951	LnUFqB	invnormFT4	ebi-a-GCST90001951	Inverse variance weighted (fixed effects)	13	-0.0061253	0.00603159	0.30985	-0.0179472	0.00569661	0.993893	0.982213	1.00571	0.99(0.98-1.01)	0.515168	118.517
ebi-a-GCST90001952	n05veG	invnormFT4	ebi-a-GCST90001952	Inverse variance weighted (fixed effects)	10	-0.00050064	0.00544022	0.926678	-0.0111635	0.0101622	0.999499	0.988899	1.01021	1.00(0.99-1.01)	0.545051	186.656
ebi-a-GCST90001953	axD7rQ	invnormFT4	ebi-a-GCST90001953	Inverse variance weighted (fixed effects)	10	-0.00146957	0.00542209	0.786364	-0.0120969	0.00915773	0.998532	0.987976	1.0092	1.00(0.99-1.01)	0.551807	190.464
ebi-a-GCST90001954	ceUiyi	invnormFT4	ebi-a-GCST90001954	Inverse variance weighted (fixed effects)	9	-0.00499193	0.0055612	0.369379	-0.0158919	0.00590801	0.995021	0.984234	1.00593	1.00(0.98-1.01)	0.547697	207.872
ebi-a-GCST90001955	PVvBHb	invnormFT4	ebi-a-GCST90001955	Inverse variance weighted (fixed effects)	11	-0.00562294	0.00551701	0.308108	-0.0164363	0.0051904	0.994393	0.983698	1.0052	0.99(0.98-1.01)	0.549453	170.955
ebi-a-GCST90001956	jiPF9x	invnormFT4	ebi-a-GCST90001956	Inverse variance weighted (fixed effects)	12	-0.00341162	0.00502039	0.496787	-0.0132516	0.00642834	0.996594	0.986836	1.00645	1.00(0.99-1.01)	0.631947	224.068
ebi-a-GCST90001957	THO8TS	invnormFT4	ebi-a-GCST90001957	Inverse variance weighted (fixed effects)	12	-0.00341681	0.00505076	0.498726	-0.0133163	0.00648267	0.996589	0.986772	1.0065	1.00(0.99-1.01)	0.636052	227.922
ebi-a-GCST90001958	FHjhGX	invnormFT4	ebi-a-GCST90001958	Inverse variance weighted (fixed effects)	9	-0.00800278	0.0161232	0.619646	-0.0396043	0.0235987	0.992029	0.96117	1.02388	0.99(0.96-1.02)	0.0833323	31.3329
ebi-a-GCST90001959	4kGvN7	invnormFT4	ebi-a-GCST90001959	Inverse variance weighted (fixed effects)	7	-0.0357615	0.0177632	0.04409	-0.0705773	-0.000945613	0.96487	0.931856	0.999055	0.96(0.93-1.00)	0.0576746	26.6852
ebi-a-GCST90001960	Yb7yW2	invnormFT4	ebi-a-GCST90001960	Inverse variance weighted (multiplicative random effects)	6	0.0038996	0.0299686	0.896469	-0.0548389	0.0626381	1.00391	0.946638	1.06464	1.00(0.95-1.06)	0.0545637	28.0195
ebi-a-GCST90001961	ajh25p	invnormFT4	ebi-a-GCST90001961	Inverse variance weighted (fixed effects)	9	0.00103088	0.00807801	0.898453	-0.014802	0.0168638	1.00103	0.985307	1.01701	1.00(0.99-1.02)	0.342517	168.441
ebi-a-GCST90001962	sBLQSa	invnormFT4	ebi-a-GCST90001962	Inverse variance weighted (fixed effects)	3	-0.024441	0.0364552	0.502577	-0.0958931	0.0470111	0.975855	0.908561	1.04813	0.98(0.91-1.05)	0.0243161	24.2243
ebi-a-GCST90001963	h43wtx	invnormFT4	ebi-a-GCST90001963	Inverse variance weighted (fixed effects)	10	0.000741072	0.0118106	0.949969	-0.0224078	0.0238899	1.00074	0.977841	1.02418	1.00(0.98-1.02)	0.139488	46.3767
ebi-a-GCST90001964	YQzKC3	invnormFT4	ebi-a-GCST90001964	Inverse variance weighted (fixed effects)	8	-0.00586019	0.0174988	0.737708	-0.0401579	0.0284375	0.994157	0.960638	1.02885	0.99(0.96-1.03)	0.06796	26.0946
ebi-a-GCST90001965	DFXuMO	invnormFT4	ebi-a-GCST90001965	Inverse variance weighted (fixed effects)	11	0.0172395	0.0161863	0.286846	-0.0144857	0.0489647	1.01739	0.985619	1.05018	1.02(0.99-1.05)	0.0977838	27.9625
ebi-a-GCST90001966	DmyyYf	invnormFT4	ebi-a-GCST90001966	Inverse variance weighted (fixed effects)	8	0.00653778	0.0163341	0.688969	-0.025477	0.0385525	1.00656	0.974845	1.03931	1.01(0.97-1.04)	0.117178	47.1363
ebi-a-GCST90001967	jiQRMX	invnormFT4	ebi-a-GCST90001967	Inverse variance weighted (fixed effects)	6	-0.0148902	0.0251511	0.553832	-0.0641863	0.034406	0.98522	0.93783	1.035	0.99(0.94-1.04)	0.0459294	24.9127
ebi-a-GCST90001968	yBXYu5	invnormFT4	ebi-a-GCST90001968	Inverse variance weighted (fixed effects)	6	-0.00836925	0.0216866	0.699557	-0.0508749	0.0341364	0.991666	0.950398	1.03473	0.99(0.95-1.03)	0.041775	22.561
ebi-a-GCST90001969	ojayn9	invnormFT4	ebi-a-GCST90001969	Inverse variance weighted (fixed effects)	11	-0.0112599	0.0150094	0.45314	-0.0406785	0.0181586	0.988803	0.960138	1.01832	0.99(0.96-1.02)	0.107934	34.1091
ebi-a-GCST90001970	yqKKNu	invnormFT4	ebi-a-GCST90001970	Inverse variance weighted (fixed effects)	8	0.0126353	0.0164554	0.442573	-0.0196172	0.0448878	1.01272	0.980574	1.04591	1.01(0.98-1.05)	0.0747746	29.9228
ebi-a-GCST90001971	iQQvcQ	invnormFT4	ebi-a-GCST90001971	Inverse variance weighted (fixed effects)	7	0.00492205	0.0232512	0.832349	-0.0406503	0.0504944	1.00493	0.960165	1.05179	1.00(0.96-1.05)	0.0538415	25.2416
ebi-a-GCST90001972	H6aRVL	invnormFT4	ebi-a-GCST90001972	Inverse variance weighted (fixed effects)	6	0.016031	0.0268699	0.550765	-0.0366341	0.0686961	1.01616	0.964029	1.07111	1.02(0.96-1.07)	0.0443822	24.0422
ebi-a-GCST90001973	DC5ee0	invnormFT4	ebi-a-GCST90001973	Inverse variance weighted (fixed effects)	7	0.00282906	0.0189967	0.881614	-0.0344045	0.0400627	1.00283	0.966181	1.04088	1.00(0.97-1.04)	0.0511694	23.9213
ebi-a-GCST90001974	zAJ66n	invnormFT4	ebi-a-GCST90001974	Inverse variance weighted (fixed effects)	8	-0.0310136	0.0206032	0.132251	-0.0713959	0.00936863	0.969462	0.931093	1.00941	0.97(0.93-1.01)	0.0612064	25.2964
ebi-a-GCST90001975	Bqyvch	invnormFT4	ebi-a-GCST90001975	Inverse variance weighted (fixed effects)	5	0.00410012	0.0273395	0.880788	-0.0494854	0.0576856	1.00411	0.951719	1.05938	1.00(0.95-1.06)	0.0379556	24.0979
ebi-a-GCST90001976	kDatDP	invnormFT4	ebi-a-GCST90001976	Inverse variance weighted (fixed effects)	5	0.00646256	0.0236298	0.784475	-0.0398519	0.052777	1.00648	0.960932	1.05419	1.01(0.96-1.05)	0.04052	26.2425
ebi-a-GCST90001977	OfzmNP	invnormFT4	ebi-a-GCST90001977	Inverse variance weighted (fixed effects)	7	0.0287897	0.0193948	0.137702	-0.00922413	0.0668035	1.02921	0.990818	1.06909	1.03(0.99-1.07)	0.0527023	24.2566
ebi-a-GCST90001978	XHOo43	invnormFT4	ebi-a-GCST90001978	Inverse variance weighted (fixed effects)	6	-0.00180832	0.0236889	0.939152	-0.0482385	0.0446219	0.998193	0.952906	1.04563	1.00(0.95-1.05)	0.0447763	23.8516
ebi-a-GCST90001979	TrMWja	invnormFT4	ebi-a-GCST90001979	Inverse variance weighted (fixed effects)	8	0.001217	0.00939086	0.896888	-0.0171891	0.0196231	1.00122	0.982958	1.01982	1.00(0.98-1.02)	0.318154	210.615
ebi-a-GCST90001980	BifyO5	invnormFT4	ebi-a-GCST90001980	Inverse variance weighted (fixed effects)	12	-0.00299112	0.0080231	0.709287	-0.0187164	0.0127342	0.997013	0.981458	1.01282	1.00(0.98-1.01)	0.244695	97.6224
ebi-a-GCST90001981	0ZX9lK	invnormFT4	ebi-a-GCST90001981	Inverse variance weighted (fixed effects)	10	0.000777562	0.00775728	0.920157	-0.0144267	0.0159818	1.00078	0.985677	1.01611	1.00(0.99-1.02)	0.254012	122.82
ebi-a-GCST90001982	Nkizig	invnormFT4	ebi-a-GCST90001982	Inverse variance weighted (fixed effects)	10	0.021125	0.0152449	0.165836	-0.008755	0.0510049	1.02135	0.991283	1.05233	1.02(0.99-1.05)	0.0761801	29.7688
ebi-a-GCST90001983	MZPNTZ	invnormFT4	ebi-a-GCST90001983	Inverse variance weighted (fixed effects)	10	-0.0215396	0.0161052	0.181083	-0.0531059	0.0100267	0.978691	0.94828	1.01008	0.98(0.95-1.01)	0.0704051	27.3185
ebi-a-GCST90001984	lq69nJ	invnormFT4	ebi-a-GCST90001984	Inverse variance weighted (multiplicative random effects)	6	-0.0133612	0.0275094	0.627183	-0.0672797	0.0405572	0.986728	0.934934	1.04139	0.99(0.93-1.04)	0.0881994	58.2643
ebi-a-GCST90001985	uNPPxO	invnormFT4	ebi-a-GCST90001985	Inverse variance weighted (fixed effects)	13	-0.00337709	0.00718196	0.638198	-0.0174537	0.0106995	0.996629	0.982698	1.01076	1.00(0.98-1.01)	0.286722	111.781
ebi-a-GCST90001986	9DTjUL	invnormFT4	ebi-a-GCST90001986	Inverse variance weighted (fixed effects)	10	-0.0387045	0.0165931	0.0196712	-0.071227	-0.00618195	0.962035	0.93125	0.993837	0.96(0.93-0.99)	0.0713005	27.777
ebi-a-GCST90001987	cJ8UaO	invnormFT4	ebi-a-GCST90001987	Inverse variance weighted (fixed effects)	13	0.00868468	0.0102371	0.39624	-0.01138	0.0287493	1.00872	0.988685	1.02917	1.01(0.99-1.03)	0.158647	52.3333
ebi-a-GCST90001988	LqsBsy	invnormFT4	ebi-a-GCST90001988	Inverse variance weighted (fixed effects)	5	-0.0151688	0.0245606	0.536833	-0.0633076	0.0329699	0.984946	0.938655	1.03352	0.98(0.94-1.03)	0.0365222	27.4671
ebi-a-GCST90001989	lmru6N	invnormFT4	ebi-a-GCST90001989	Inverse variance weighted (fixed effects)	13	0.00143658	0.00717355	0.841277	-0.0126236	0.0154967	1.00144	0.987456	1.01562	1.00(0.99-1.02)	0.335624	140.166
ebi-a-GCST90001990	w4K9Tk	invnormFT4	ebi-a-GCST90001990	Inverse variance weighted (fixed effects)	13	-0.00214012	0.0154551	0.889866	-0.0324321	0.0281518	0.997862	0.968088	1.02855	1.00(0.97-1.03)	0.0808671	24.3642
ebi-a-GCST90001991	tfE10v	invnormFT4	ebi-a-GCST90001991	Inverse variance weighted (fixed effects)	5	-0.0197805	0.0268146	0.460711	-0.0723371	0.0327761	0.980414	0.930217	1.03332	0.98(0.93-1.03)	0.036658	27.5732
ebi-a-GCST90001992	FxjvkK	invnormFT4	ebi-a-GCST90001992	Inverse variance weighted (fixed effects)	8	-0.0197165	0.0181423	0.277139	-0.0552753	0.0158424	0.980477	0.946225	1.01597	0.98(0.95-1.02)	0.0524512	24.9718
ebi-a-GCST90001993	3VbBYe	invnormFT4	ebi-a-GCST90001993	Inverse variance weighted (fixed effects)	5	-0.00722745	0.0285205	0.79995	-0.0631277	0.0486728	0.992799	0.938824	1.04988	0.99(0.94-1.05)	0.0321539	24.0727
ebi-a-GCST90001994	EdaTNj	invnormFT4	ebi-a-GCST90001994	Inverse variance weighted (fixed effects)	7	0.0348267	0.0173102	0.0442287	0.00089869	0.0687548	1.03544	1.0009	1.07117	1.04(1.00-1.07)	0.112815	65.0699
ebi-a-GCST90001995	yQL5WP	invnormFT4	ebi-a-GCST90001995	Inverse variance weighted (fixed effects)	13	-0.00267897	0.00995544	0.787856	-0.0221916	0.0168337	0.997325	0.978053	1.01698	1.00(0.98-1.02)	0.181326	60.9261
ebi-a-GCST90001996	sJYuk6	invnormFT4	ebi-a-GCST90001996	Inverse variance weighted (fixed effects)	15	0.0040019	0.00951079	0.67392	-0.0146393	0.0226431	1.00401	0.985467	1.0229	1.00(0.99-1.02)	0.191261	56.1749
ebi-a-GCST90001997	FGwrvY	invnormFT4	ebi-a-GCST90001997	Inverse variance weighted (fixed effects)	15	0.00475367	0.00904877	0.599348	-0.0129819	0.0224892	1.00476	0.987102	1.02274	1.00(0.99-1.02)	0.215192	65.332
ebi-a-GCST90001998	eZ0u1b	invnormFT4	ebi-a-GCST90001998	Inverse variance weighted (fixed effects)	11	0.0208234	0.0151261	0.16862	-0.00882379	0.0504705	1.02104	0.991215	1.05177	1.02(0.99-1.05)	0.0723533	25.5687
ebi-a-GCST90001999	3aviT3	invnormFT4	ebi-a-GCST90001999	Inverse variance weighted (multiplicative random effects)	10	0.0127319	0.0242619	0.599743	-0.0348213	0.0602851	1.01281	0.965778	1.06214	1.01(0.97-1.06)	0.0642022	24.7671
ebi-a-GCST90002000	H1p2KJ	invnormFT4	ebi-a-GCST90002000	Inverse variance weighted (fixed effects)	10	-0.0168201	0.017625	0.339916	-0.0513652	0.017725	0.983321	0.949932	1.01788	0.98(0.95-1.02)	0.0673687	26.1347
ebi-a-GCST90002001	JUEGjw	invnormFT4	ebi-a-GCST90002001	Inverse variance weighted (fixed effects)	8	0.00374943	0.019057	0.844025	-0.0336023	0.0411012	1.00376	0.966956	1.04196	1.00(0.97-1.04)	0.0559392	26.7605
ebi-a-GCST90002002	ROj9pz	invnormFT4	ebi-a-GCST90002002	Inverse variance weighted (fixed effects)	6	-0.0124168	0.0210521	0.555317	-0.0536789	0.0288453	0.98766	0.947736	1.02927	0.99(0.95-1.03)	0.0547069	34.9359
ebi-a-GCST90002003	yPw1s8	invnormFT4	ebi-a-GCST90002003	Inverse variance weighted (fixed effects)	4	-0.0292299	0.0244183	0.231288	-0.0770899	0.01863	0.971193	0.925807	1.0188	0.97(0.93-1.02)	0.0386899	36.4638
ebi-a-GCST90002004	NE8nQw	invnormFT4	ebi-a-GCST90002004	Inverse variance weighted (fixed effects)	9	-0.0114791	0.0153515	0.45461	-0.0415679	0.0186098	0.988587	0.959284	1.01878	0.99(0.96-1.02)	0.0818251	35.835
ebi-a-GCST90002005	2iIWQq	invnormFT4	ebi-a-GCST90002005	Inverse variance weighted (fixed effects)	8	-0.0274321	0.019444	0.158296	-0.0655422	0.0106781	0.972941	0.936559	1.01074	0.97(0.94-1.01)	0.0494715	23.4729
ebi-a-GCST90002006	sRWFam	invnormFT4	ebi-a-GCST90002006	Inverse variance weighted (fixed effects)	11	0.00688946	0.0106143	0.51629	-0.0139145	0.0276935	1.00691	0.986182	1.02808	1.01(0.99-1.03)	0.134325	50.9232
ebi-a-GCST90002007	d4oVjF	invnormFT4	ebi-a-GCST90002007	Inverse variance weighted (fixed effects)	6	-0.0145539	0.0215217	0.498887	-0.0567365	0.0276287	0.985552	0.944843	1.02801	0.99(0.94-1.03)	0.0538828	34.2753
ebi-a-GCST90002008	CMbDXr	invnormFT4	ebi-a-GCST90002008	Inverse variance weighted (fixed effects)	11	-0.0382287	0.016064	0.0173229	-0.069714	-0.00674336	0.962493	0.93266	0.993279	0.96(0.93-0.99)	0.0871036	31.374
ebi-a-GCST90002009	gHyUXp	invnormFT4	ebi-a-GCST90002009	Inverse variance weighted (multiplicative random effects)	10	-0.0134558	0.0233843	0.565006	-0.0592891	0.0323774	0.986634	0.942434	1.03291	0.99(0.94-1.03)	0.0862267	34.1406
ebi-a-GCST90002010	f7AUeB	invnormFT4	ebi-a-GCST90002010	Inverse variance weighted (fixed effects)	3	-0.0582256	0.0376031	0.121519	-0.131928	0.0154764	0.943437	0.876404	1.0156	0.94(0.88-1.02)	0.0202947	25.0308
ebi-a-GCST90002011	njmuS0	invnormFT4	ebi-a-GCST90002011	Inverse variance weighted (multiplicative random effects)	7	-0.0326473	0.0316619	0.302483	-0.0947046	0.0294099	0.96788	0.909642	1.02985	0.97(0.91-1.03)	0.0491871	26.627
ebi-a-GCST90002012	m37NEo	invnormFT4	ebi-a-GCST90002012	Inverse variance weighted (fixed effects)	11	0.0134717	0.0163782	0.410772	-0.0186296	0.045573	1.01356	0.981543	1.04663	1.01(0.98-1.05)	0.0896103	31.9453
ebi-a-GCST90002013	PoBk0k	invnormFT4	ebi-a-GCST90002013	Inverse variance weighted (fixed effects)	7	-0.0147347	0.0159771	0.356403	-0.0460497	0.0165803	0.985373	0.954994	1.01672	0.99(0.95-1.02)	0.111565	51.3419
ebi-a-GCST90002014	tjFVlG	invnormFT4	ebi-a-GCST90002014	Inverse variance weighted (fixed effects)	8	-0.0158327	0.0160718	0.324565	-0.0473334	0.015668	0.984292	0.953769	1.01579	0.98(0.95-1.02)	0.08834	34.6539
ebi-a-GCST90002015	rtRiws	invnormFT4	ebi-a-GCST90002015	Inverse variance weighted (fixed effects)	10	-0.00190179	0.0115965	0.869733	-0.0246309	0.0208273	0.9981	0.97567	1.02105	1.00(0.98-1.02)	0.151355	51.0079
ebi-a-GCST90002016	3elWnu	invnormFT4	ebi-a-GCST90002016	Inverse variance weighted (fixed effects)	10	-0.00193079	0.0116258	0.868096	-0.0247174	0.0208558	0.998071	0.975586	1.02107	1.00(0.98-1.02)	0.151083	50.9
ebi-a-GCST90002017	hsxj5v	invnormFT4	ebi-a-GCST90002017	Inverse variance weighted (fixed effects)	9	-0.0204679	0.0121069	0.0909149	-0.0441975	0.00326171	0.97974	0.956765	1.00327	0.98(0.96-1.00)	0.131162	47.6371
ebi-a-GCST90002018	PxmCv7	invnormFT4	ebi-a-GCST90002018	Inverse variance weighted (fixed effects)	7	-0.0221791	0.0185947	0.232961	-0.0586247	0.0142665	0.978065	0.943061	1.01437	0.98(0.94-1.01)	0.0781248	34.4067
ebi-a-GCST90002019	4no4cm	invnormFT4	ebi-a-GCST90002019	Inverse variance weighted (multiplicative random effects)	8	-0.00301154	0.0159201	0.849962	-0.0342148	0.0281918	0.996993	0.966364	1.02859	1.00(0.97-1.03)	0.119881	26.5779
ebi-a-GCST90002020	E16taD	invnormFT4	ebi-a-GCST90002020	Inverse variance weighted (fixed effects)	7	0.00752963	0.0140914	0.593105	-0.0200895	0.0351488	1.00756	0.980111	1.03577	1.01(0.98-1.04)	0.103859	25.9939
ebi-a-GCST90002021	Gk7iXk	invnormFT4	ebi-a-GCST90002021	Inverse variance weighted (fixed effects)	6	0.00590465	0.0127333	0.642851	-0.0190527	0.030862	1.00592	0.981128	1.03134	1.01(0.98-1.03)	0.116219	35.6589
ebi-a-GCST90002022	rS4QvP	invnormFT4	ebi-a-GCST90002022	Inverse variance weighted (fixed effects)	9	0.0066152	0.0129958	0.610733	-0.0188565	0.0320869	1.00664	0.98132	1.03261	1.01(0.98-1.03)	0.0962519	34.3413
ebi-a-GCST90002023	UwCcLV	invnormFT4	ebi-a-GCST90002023	Inverse variance weighted (multiplicative random effects)	7	0.00877268	0.0216418	0.685214	-0.0336452	0.0511906	1.00881	0.966914	1.05252	1.01(0.97-1.05)	0.0843136	38.1988
ebi-a-GCST90002024	Bhpird	invnormFT4	ebi-a-GCST90002024	Inverse variance weighted (fixed effects)	11	-0.00308798	0.0135844	0.820176	-0.0297133	0.0235374	0.996917	0.970724	1.02382	1.00(0.97-1.02)	0.109374	32.3539
ebi-a-GCST90002025	3orOW5	invnormFT4	ebi-a-GCST90002025	Inverse variance weighted (multiplicative random effects)	8	0.0141844	0.0225065	0.528542	-0.0299284	0.0582971	1.01429	0.970515	1.06003	1.01(0.97-1.06)	0.0973516	39.1364
ebi-a-GCST90002026	lSuxDk	invnormFT4	ebi-a-GCST90002026	Inverse variance weighted (fixed effects)	9	0.0104625	0.0175519	0.551114	-0.0239392	0.0448642	1.01052	0.976345	1.04589	1.01(0.98-1.05)	0.0770219	26.8243
ebi-a-GCST90002027	tkiShr	invnormFT4	ebi-a-GCST90002027	Inverse variance weighted (multiplicative random effects)	8	0.00803568	0.0209322	0.701059	-0.0329914	0.0490628	1.00807	0.967547	1.05029	1.01(0.97-1.05)	0.0952645	38.1959
ebi-a-GCST90002028	doNovj	invnormFT4	ebi-a-GCST90002028	Inverse variance weighted (fixed effects)	10	0.0136237	0.0177389	0.442479	-0.0211445	0.048392	1.01372	0.979077	1.04958	1.01(0.98-1.05)	0.0769238	25.8419
ebi-a-GCST90002029	HcgcO4	invnormFT4	ebi-a-GCST90002029	Inverse variance weighted (fixed effects)	10	0.00717085	0.016493	0.663721	-0.0251554	0.0394971	1.0072	0.975158	1.04029	1.01(0.98-1.04)	0.0949358	30.4612
ebi-a-GCST90002030	Xe7aTL	invnormFT4	ebi-a-GCST90002030	Inverse variance weighted (fixed effects)	10	-0.00510901	0.00600749	0.395081	-0.0168837	0.00666568	0.994904	0.983258	1.00669	0.99(0.98-1.01)	0.544752	348.092
ebi-a-GCST90002031	hWXTut	invnormFT4	ebi-a-GCST90002031	Inverse variance weighted (fixed effects)	10	0.00225331	0.0110119	0.837866	-0.0193301	0.0238367	1.00226	0.980856	1.02412	1.00(0.98-1.02)	0.184871	65.9762
ebi-a-GCST90002032	tCJ8G8	invnormFT4	ebi-a-GCST90002032	Inverse variance weighted (fixed effects)	15	0.00426225	0.00975435	0.662141	-0.0148563	0.0233808	1.00427	0.985254	1.02366	1.00(0.99-1.02)	0.215272	53.1097
ebi-a-GCST90002033	s6iLQY	invnormFT4	ebi-a-GCST90002033	Inverse variance weighted (fixed effects)	14	-0.00928379	0.0128871	0.47128	-0.0345424	0.0159748	0.990759	0.966047	1.0161	0.99(0.97-1.02)	0.126558	30.0657
ebi-a-GCST90002034	7ztEwq	invnormFT4	ebi-a-GCST90002034	Inverse variance weighted (fixed effects)	11	0.00829514	0.0149918	0.580049	-0.0210887	0.037679	1.00833	0.979132	1.0384	1.01(0.98-1.04)	0.0901557	26.0965
ebi-a-GCST90002035	PJaEkp	invnormFT4	ebi-a-GCST90002035	Inverse variance weighted (fixed effects)	12	-0.0310087	0.0145005	0.0324796	-0.0594297	-0.00258773	0.969467	0.942302	0.997416	0.97(0.94-1.00)	0.141668	39.3095
ebi-a-GCST90002036	BFDv1v	invnormFT4	ebi-a-GCST90002036	Inverse variance weighted (fixed effects)	8	-0.0294106	0.0153424	0.0552451	-0.0594817	0.000660588	0.971018	0.942253	1.00066	0.97(0.94-1.00)	0.124335	50.7966
ebi-a-GCST90002037	dSDfnP	invnormFT4	ebi-a-GCST90002037	Inverse variance weighted (fixed effects)	9	0.00706831	0.0140876	0.61585	-0.0205434	0.03468	1.00709	0.979666	1.03529	1.01(0.98-1.04)	0.098547	34.7517
ebi-a-GCST90002038	DwLoEf	invnormFT4	ebi-a-GCST90002038	Inverse variance weighted (fixed effects)	8	0.00288401	0.0146767	0.844217	-0.0258823	0.0316503	1.00289	0.97445	1.03216	1.00(0.97-1.03)	0.0903096	35.5157
ebi-a-GCST90002039	E3QoKC	invnormFT4	ebi-a-GCST90002039	Inverse variance weighted (fixed effects)	12	-0.0183775	0.011828	0.120249	-0.0415604	0.00480538	0.98179	0.959291	1.00482	0.98(0.96-1.00)	0.288921	96.0595
ebi-a-GCST90002040	179V3I	invnormFT4	ebi-a-GCST90002040	Inverse variance weighted (fixed effects)	20	0.0231103	0.0108993	0.0339769	0.00174766	0.044473	1.02338	1.00175	1.04548	1.02(1.00-1.05)	0.188066	32.7637
ebi-a-GCST90002041	cGIeH2	invnormFT4	ebi-a-GCST90002041	Inverse variance weighted (fixed effects)	10	0.0209103	0.0142037	0.140973	-0.00692889	0.0487495	1.02113	0.993095	1.04996	1.02(0.99-1.05)	0.135833	25.5267
ebi-a-GCST90002042	jjUsUe	invnormFT4	ebi-a-GCST90002042	Inverse variance weighted (fixed effects)	10	-0.0152656	0.0125075	0.22227	-0.0397803	0.00924913	0.98485	0.961001	1.00929	0.98(0.96-1.01)	0.150328	27.7418
ebi-a-GCST90002043	OCgaZz	invnormFT4	ebi-a-GCST90002043	Inverse variance weighted (fixed effects)	4	-0.039743	0.0183815	0.0306089	-0.0757707	-0.00371528	0.961036	0.927029	0.996292	0.96(0.93-1.00)	0.0572616	23.8859
ebi-a-GCST90002044	zmzzqi	invnormFT4	ebi-a-GCST90002044	Inverse variance weighted (fixed effects)	7	-0.00493552	0.0159255	0.756627	-0.0361494	0.0262784	0.995077	0.964496	1.02663	1.00(0.96-1.03)	0.0936408	24.0134
ebi-a-GCST90002045	qNs8qn	invnormFT4	ebi-a-GCST90002045	Inverse variance weighted (fixed effects)	5	0.0119696	0.0169037	0.47888	-0.0211616	0.0451008	1.01204	0.979061	1.04613	1.01(0.98-1.05)	0.0956238	34.4483
ebi-a-GCST90002046	pK4dda	invnormFT4	ebi-a-GCST90002046	Inverse variance weighted (fixed effects)	11	0.01746	0.0103726	0.0923215	-0.00287035	0.0377904	1.01761	0.997134	1.03851	1.02(1.00-1.04)	0.190527	34.7281
ebi-a-GCST90002047	qjRM8T	invnormFT4	ebi-a-GCST90002047	Inverse variance weighted (fixed effects)	6	0.015017	0.0146565	0.305554	-0.0137098	0.0437437	1.01513	0.986384	1.04471	1.02(0.99-1.04)	0.111707	25.9265
ebi-a-GCST90002048	Jw6WlS	invnormFT4	ebi-a-GCST90002048	Inverse variance weighted (multiplicative random effects)	7	-0.00609089	0.0280332	0.827995	-0.061036	0.0488542	0.993928	0.940789	1.05007	0.99(0.94-1.05)	0.108505	25.3333
ebi-a-GCST90002049	gAJ4qL	invnormFT4	ebi-a-GCST90002049	Inverse variance weighted (fixed effects)	5	0.00160023	0.0163214	0.921897	-0.0303897	0.0335902	1.0016	0.970067	1.03416	1.00(0.97-1.03)	0.0700661	23.568
ebi-a-GCST90002050	YmNSIH	invnormFT4	ebi-a-GCST90002050	Inverse variance weighted (fixed effects)	5	-0.0118462	0.0156092	0.447897	-0.0424403	0.0187478	0.988224	0.958448	1.01892	0.99(0.96-1.02)	0.0744177	24.9725
ebi-a-GCST90002051	MQJYvN	invnormFT4	ebi-a-GCST90002051	Inverse variance weighted (fixed effects)	9	0.00127401	0.0121323	0.916368	-0.0225052	0.0250533	1.00127	0.977746	1.02537	1.00(0.98-1.03)	0.132076	26.1402
ebi-a-GCST90002052	vEBuK1	invnormFT4	ebi-a-GCST90002052	Inverse variance weighted (fixed effects)	2	0.00821634	0.0112804	0.466385	-0.0138932	0.0303259	1.00825	0.986203	1.03079	1.01(0.99-1.03)	0.148721	135.569
ebi-a-GCST90002053	HpgcCJ	invnormFT4	ebi-a-GCST90002053	Inverse variance weighted (fixed effects)	7	-0.024648	0.0149667	0.0995884	-0.0539827	0.00468678	0.975653	0.947449	1.0047	0.98(0.95-1.00)	0.101911	25.4832
ebi-a-GCST90002054	I8smVU	invnormFT4	ebi-a-GCST90002054	Inverse variance weighted (fixed effects)	7	-0.016769	0.0150058	0.263779	-0.0461803	0.0126423	0.983371	0.95487	1.01272	0.98(0.95-1.01)	0.087579	39.7928
ebi-a-GCST90002055	ZA7zcs	invnormFT4	ebi-a-GCST90002055	Inverse variance weighted (fixed effects)	6	-0.0119992	0.014004	0.391535	-0.0394471	0.0154487	0.988073	0.961321	1.01557	0.99(0.96-1.02)	0.107184	58.0848
ebi-a-GCST90002056	PDRjO8	invnormFT4	ebi-a-GCST90002056	Inverse variance weighted (fixed effects)	12	0.00993992	0.0144187	0.490586	-0.0183207	0.0382006	1.00999	0.981846	1.03894	1.01(0.98-1.04)	0.107213	29.0113
ebi-a-GCST90002057	jRami1	invnormFT4	ebi-a-GCST90002057	Inverse variance weighted (fixed effects)	8	0.0105014	0.0195747	0.591628	-0.0278651	0.0488679	1.01056	0.97252	1.05008	1.01(0.97-1.05)	0.0650833	25.2525
ebi-a-GCST90002058	lCLwwG	invnormFT4	ebi-a-GCST90002058	Inverse variance weighted (fixed effects)	13	-0.0139	0.0117533	0.236951	-0.0369365	0.00913653	0.986196	0.963737	1.00918	0.99(0.96-1.01)	0.14818	41.4686
ebi-a-GCST90002059	ySiZ7z	invnormFT4	ebi-a-GCST90002059	Inverse variance weighted (fixed effects)	8	-0.000254481	0.0151756	0.986621	-0.0299987	0.0294897	0.999746	0.970447	1.02993	1.00(0.97-1.03)	0.0665781	27.5857
ebi-a-GCST90002060	zKONPp	invnormFT4	ebi-a-GCST90002060	Inverse variance weighted (fixed effects)	8	-0.0238036	0.0169745	0.160822	-0.0570737	0.0094665	0.976477	0.944524	1.00951	0.98(0.94-1.01)	0.0703213	28.8474
ebi-a-GCST90002061	vht3Mm	invnormFT4	ebi-a-GCST90002061	Inverse variance weighted (fixed effects)	17	-0.00470559	0.00898057	0.600296	-0.0223075	0.0128963	0.995305	0.977939	1.01298	1.00(0.98-1.01)	0.263858	61.1866
ebi-a-GCST90002062	u0eggr	invnormFT4	ebi-a-GCST90002062	Inverse variance weighted (fixed effects)	9	-0.0182337	0.0171269	0.287045	-0.0518024	0.0153349	0.981932	0.949516	1.01545	0.98(0.95-1.02)	0.0772386	27.0642
ebi-a-GCST90002063	wSDHaO	invnormFT4	ebi-a-GCST90002063	Inverse variance weighted (fixed effects)	14	0.00546672	0.0122845	0.656314	-0.018611	0.0295444	1.00548	0.981561	1.02999	1.01(0.98-1.03)	0.11786	27.7235
ebi-a-GCST90002064	mFPzBn	invnormFT4	ebi-a-GCST90002064	Inverse variance weighted (fixed effects)	5	-0.0294432	0.0239678	0.219279	-0.0764202	0.0175337	0.970986	0.926427	1.01769	0.97(0.93-1.02)	0.0447614	27.3
ebi-a-GCST90002065	BHPJ5P	invnormFT4	ebi-a-GCST90002065	Inverse variance weighted (fixed effects)	5	0.0301313	0.0193072	0.118613	-0.00771089	0.0679734	1.03059	0.992319	1.07034	1.03(0.99-1.07)	0.0452184	25.044
ebi-a-GCST90002066	wAY48t	invnormFT4	ebi-a-GCST90002066	Inverse variance weighted (fixed effects)	6	0.0106716	0.0177458	0.5476	-0.0241101	0.0454533	1.01073	0.976178	1.0465	1.01(0.98-1.05)	0.0676008	35.1997
ebi-a-GCST90002067	X7Hq8v	invnormFT4	ebi-a-GCST90002067	Inverse variance weighted (fixed effects)	6	-0.0414563	0.0197932	0.0362183	-0.080251	-0.00266156	0.959391	0.922885	0.997342	0.96(0.92-1.00)	0.05243	26.8632
ebi-a-GCST90002068	ZFd8Vi	invnormFT4	ebi-a-GCST90002068	Inverse variance weighted (fixed effects)	12	0.00591297	0.0115277	0.607997	-0.0166813	0.0285073	1.00593	0.983457	1.02892	1.01(0.98-1.03)	0.0985878	26.495
ebi-a-GCST90002069	zWTUZt	invnormFT4	ebi-a-GCST90002069	Inverse variance weighted (fixed effects)	12	0.0142651	0.0129147	0.269349	-0.0110477	0.0395778	1.01437	0.989013	1.04037	1.01(0.99-1.04)	0.127972	35.5508
ebi-a-GCST90002070	mNRbDj	invnormFT4	ebi-a-GCST90002070	Inverse variance weighted (fixed effects)	13	0.00388893	0.0134522	0.77251	-0.0224773	0.0302552	1.0039	0.977773	1.03072	1.00(0.98-1.03)	0.115454	29.177
ebi-a-GCST90002071	Rp2tdB	invnormFT4	ebi-a-GCST90002071	Inverse variance weighted (fixed effects)	6	0.00173788	0.0211308	0.934453	-0.0396786	0.0431543	1.00174	0.961098	1.0441	1.00(0.96-1.04)	0.0702663	36.0879
ebi-a-GCST90002072	wMjIoD	invnormFT4	ebi-a-GCST90002072	Inverse variance weighted (multiplicative random effects)	11	-0.00479722	0.0212658	0.821525	-0.0464781	0.0368837	0.995214	0.954585	1.03757	1.00(0.95-1.04)	0.100555	29.0673
ebi-a-GCST90002073	joX9NX	invnormFT4	ebi-a-GCST90002073	Inverse variance weighted (fixed effects)	10	-0.00406205	0.00823511	0.621829	-0.0202029	0.0120788	0.995946	0.98	1.01215	1.00(0.98-1.01)	0.384574	177.406
ebi-a-GCST90002074	1pAvXd	invnormFT4	ebi-a-GCST90002074	Inverse variance weighted (fixed effects)	15	-0.00242414	0.00889553	0.785228	-0.0198594	0.0150111	0.997579	0.980337	1.01512	1.00(0.98-1.02)	0.329377	101.374
ebi-a-GCST90002075	9PrnOx	invnormFT4	ebi-a-GCST90002075	Inverse variance weighted (fixed effects)	8	0.0114742	0.0183294	0.531316	-0.0244515	0.0473999	1.01154	0.975845	1.04854	1.01(0.98-1.05)	0.0583591	24.0389
ebi-a-GCST90002076	wcXCls	invnormFT4	ebi-a-GCST90002076	Inverse variance weighted (multiplicative random effects)	11	0.0116838	0.0181894	0.520654	-0.0239675	0.0473351	1.01175	0.976317	1.04847	1.01(0.98-1.05)	0.108489	34.3058
ebi-a-GCST90002077	WAY1He	invnormFT4	ebi-a-GCST90002077	Inverse variance weighted (fixed effects)	11	0.0101452	0.015135	0.502659	-0.0195195	0.0398098	1.0102	0.98067	1.04061	1.01(0.98-1.04)	0.102632	30.7654
ebi-a-GCST90002078	XFaKwl	invnormFT4	ebi-a-GCST90002078	Inverse variance weighted (fixed effects)	14	0.012659	0.0114191	0.267614	-0.00972254	0.0350405	1.01274	0.990325	1.03566	1.01(0.99-1.04)	0.183455	49.7008
ebi-a-GCST90002079	Y1RZve	invnormFT4	ebi-a-GCST90002079	Inverse variance weighted (fixed effects)	7	-0.0077581	0.0227441	0.733025	-0.0523365	0.0368203	0.992272	0.949009	1.03751	0.99(0.95-1.04)	0.0540616	25.3507
ebi-a-GCST90002080	NErDmm	invnormFT4	ebi-a-GCST90002080	Inverse variance weighted (fixed effects)	10	-0.0083024	0.0194768	0.66991	-0.0464769	0.0298721	0.991732	0.954587	1.03032	0.99(0.95-1.03)	0.0755298	25.3435
ebi-a-GCST90002081	s7sVdw	invnormFT4	ebi-a-GCST90002081	Inverse variance weighted (fixed effects)	10	0.0196964	0.0187814	0.294306	-0.017115	0.0565079	1.01989	0.983031	1.05813	1.02(0.98-1.06)	0.0701869	23.4154
ebi-a-GCST90002082	jXz0Hf	invnormFT4	ebi-a-GCST90002082	Inverse variance weighted (fixed effects)	8	0.00754152	0.0270989	0.780785	-0.0455723	0.0606554	1.00757	0.95545	1.06253	1.01(0.96-1.06)	0.0591245	24.3819
ebi-a-GCST90002083	hz8S3N	invnormFT4	ebi-a-GCST90002083	Inverse variance weighted (multiplicative random effects)	11	-0.00425857	0.0204606	0.835124	-0.0443614	0.0358442	0.99575	0.956608	1.03649	1.00(0.96-1.04)	0.0935381	28.5931
ebi-a-GCST90002084	rcXo1t	invnormFT4	ebi-a-GCST90002084	Inverse variance weighted (multiplicative random effects)	10	-0.0146497	0.0239674	0.541045	-0.0616257	0.0323264	0.985457	0.940235	1.03285	0.99(0.94-1.03)	0.0809783	27.3328
ebi-a-GCST90002085	45Q6St	invnormFT4	ebi-a-GCST90002085	Inverse variance weighted (fixed effects)	7	-0.00634651	0.0215718	0.768602	-0.0486272	0.0359342	0.993674	0.952536	1.03659	0.99(0.95-1.04)	0.0515082	23.6771
ebi-a-GCST90002086	H3joI5	invnormFT4	ebi-a-GCST90002086	Inverse variance weighted (fixed effects)	7	0.0113303	0.0242062	0.639732	-0.0361138	0.0587744	1.01139	0.96453	1.06054	1.01(0.96-1.06)	0.0527521	24.2808
ebi-a-GCST90002087	b2W4M8	invnormFT4	ebi-a-GCST90002087	Inverse variance weighted (multiplicative random effects)	16	-0.0156882	0.0216208	0.468081	-0.058065	0.0266886	0.984434	0.943589	1.02705	0.98(0.94-1.03)	0.176066	38.1303
ebi-a-GCST90002088	mLuPlI	invnormFT4	ebi-a-GCST90002088	Inverse variance weighted (multiplicative random effects)	15	-0.0290713	0.0214339	0.174996	-0.0710816	0.0129391	0.971347	0.931386	1.01302	0.97(0.93-1.01)	0.162856	37.04
ebi-a-GCST90002089	XUk9lk	invnormFT4	ebi-a-GCST90002089	Inverse variance weighted (fixed effects)	11	-0.0151842	0.0133922	0.256873	-0.0414329	0.0110644	0.98493	0.959414	1.01113	0.98(0.96-1.01)	0.111175	32.2709
ebi-a-GCST90002090	CV6Phm	invnormFT4	ebi-a-GCST90002090	Inverse variance weighted (fixed effects)	12	-0.0150103	0.0123346	0.223634	-0.0391861	0.00916557	0.985102	0.961572	1.00921	0.99(0.96-1.01)	0.156046	43.7131
ebi-a-GCST90002091	l5dwjm	invnormFT4	ebi-a-GCST90002091	Inverse variance weighted (fixed effects)	10	0.00173702	0.0078719	0.825357	-0.0136919	0.0171659	1.00174	0.986401	1.01731	1.00(0.99-1.02)	0.279395	62.9662
ebi-a-GCST90002093	KummpG	invnormFT4	ebi-a-GCST90002093	Inverse variance weighted (fixed effects)	7	0.00140252	0.0154903	0.927857	-0.0289584	0.0317634	1.0014	0.971457	1.03227	1.00(0.97-1.03)	0.108785	25.4066
ebi-a-GCST90002094	esRV93	invnormFT4	ebi-a-GCST90002094	Inverse variance weighted (fixed effects)	6	0.0144951	0.0095497	0.12905	-0.00422231	0.0332125	1.0146	0.995787	1.03377	1.01(1.00-1.03)	0.160901	49.9519
ebi-a-GCST90002095	SnuvxN	invnormFT4	ebi-a-GCST90002095	Inverse variance weighted (fixed effects)	12	-0.00490193	0.0102377	0.632073	-0.0249678	0.015164	0.99511	0.975341	1.01528	1.00(0.98-1.02)	0.213488	34.9701
ebi-a-GCST90002096	QgIYDK	invnormFT4	ebi-a-GCST90002096	Inverse variance weighted (fixed effects)	10	0.00606816	0.011074	0.583717	-0.0156369	0.0277733	1.00609	0.984485	1.02816	1.01(0.98-1.03)	0.188511	35.8908
ebi-a-GCST90002097	s7jPgn	invnormFT4	ebi-a-GCST90002097	Inverse variance weighted (fixed effects)	7	0.00277583	0.0100487	0.782365	-0.0169196	0.0224713	1.00278	0.983223	1.02273	1.00(0.98-1.02)	0.188086	51.9575
ebi-a-GCST90002098	7YuAlc	invnormFT4	ebi-a-GCST90002098	Inverse variance weighted (multiplicative random effects)	9	-0.0108364	0.0234588	0.644131	-0.0568156	0.0351429	0.989222	0.944768	1.03577	0.99(0.94-1.04)	0.15153	57.5465
ebi-a-GCST90002099	uTO4sU	invnormFT4	ebi-a-GCST90002099	Inverse variance weighted (fixed effects)	10	0.0115675	0.0148514	0.436049	-0.0175413	0.0406763	1.01163	0.982612	1.04151	1.01(0.98-1.04)	0.0867666	27.477
ebi-a-GCST90002100	Q7NFxq	invnormFT4	ebi-a-GCST90002100	Inverse variance weighted (fixed effects)	11	-0.00337525	0.0149037	0.820835	-0.0325865	0.025836	0.99663	0.967939	1.02617	1.00(0.97-1.03)	0.0954322	27.7946
ebi-a-GCST90002101	9CJ1Na	invnormFT4	ebi-a-GCST90002101	Inverse variance weighted (fixed effects)	6	-0.043623	0.0205106	0.0334326	-0.0838239	-0.00342219	0.957315	0.919593	0.996584	0.96(0.92-1.00)	0.0506888	25.8433
ebi-a-GCST90002102	AdwN2Y	invnormFT4	ebi-a-GCST90002102	Inverse variance weighted (fixed effects)	7	0.0013287	0.0142195	0.925552	-0.0265414	0.0291988	1.00133	0.973808	1.02963	1.00(0.97-1.03)	0.128163	61.1323
ebi-a-GCST90002103	z4oorn	invnormFT4	ebi-a-GCST90002103	Inverse variance weighted (fixed effects)	2	-0.0755828	0.0391295	0.0534078	-0.152277	0.00111093	0.927203	0.858751	1.00111	0.93(0.86-1.00)	0.0173776	23.406
ebi-a-GCST90002104	W0zZWH	invnormFT4	ebi-a-GCST90002104	Inverse variance weighted (fixed effects)	7	-0.0115548	0.0142884	0.418696	-0.03956	0.0164504	0.988512	0.961212	1.01659	0.99(0.96-1.02)	0.142098	67.7683
ebi-a-GCST90002105	UQPCCk	invnormFT4	ebi-a-GCST90002105	Inverse variance weighted (fixed effects)	7	0.00803158	0.00782665	0.304805	-0.00730866	0.0233718	1.00806	0.992718	1.02365	1.01(0.99-1.02)	0.297955	173.645
ebi-a-GCST90002106	HwxZKS	invnormFT4	ebi-a-GCST90002106	Inverse variance weighted (fixed effects)	7	0.0106641	0.00851656	0.21051	-0.00602832	0.0273566	1.01072	0.99399	1.02773	1.01(0.99-1.03)	0.262078	145.259
ebi-a-GCST90002108	hqEWHN	invnormFT4	ebi-a-GCST90002108	Inverse variance weighted (fixed effects)	7	-0.00426181	0.0132939	0.748527	-0.030318	0.0217943	0.995747	0.970137	1.02203	1.00(0.97-1.02)	0.127306	32.739
ebi-a-GCST90002109	nyHlgQ	invnormFT4	ebi-a-GCST90002109	Inverse variance weighted (fixed effects)	6	0.00156916	0.0150246	0.916821	-0.0278791	0.0310174	1.00157	0.972506	1.0315	1.00(0.97-1.03)	0.0989989	28.7694
ebi-a-GCST90002110	2RJ9Mm	invnormFT4	ebi-a-GCST90002110	Inverse variance weighted (fixed effects)	8	0.0115866	0.0119334	0.331576	-0.0118028	0.0349761	1.01165	0.988267	1.03559	1.01(0.99-1.04)	0.142898	33.8655
ebi-a-GCST90002111	LZrwSD	invnormFT4	ebi-a-GCST90002111	Inverse variance weighted (fixed effects)	8	0.0109502	0.0112523	0.330477	-0.0111043	0.0330048	1.01101	0.988957	1.03356	1.01(0.99-1.03)	0.153212	36.7746
ebi-a-GCST90002112	bhGeUQ	invnormFT4	ebi-a-GCST90002112	Inverse variance weighted (fixed effects)	5	-0.00422091	0.013739	0.758675	-0.0311493	0.0227075	0.995788	0.969331	1.02297	1.00(0.97-1.02)	0.0708863	24.8568
ebi-a-GCST90002113	Oze829	invnormFT4	ebi-a-GCST90002113	Inverse variance weighted (fixed effects)	6	-0.0217713	0.0175063	0.213637	-0.0560836	0.012541	0.978464	0.94546	1.01262	0.98(0.95-1.01)	0.0619611	33.6104
ebi-a-GCST90002114	JkUCfq	invnormFT4	ebi-a-GCST90002114	Inverse variance weighted (fixed effects)	5	0.00254214	0.0267796	0.924372	-0.0499458	0.0550301	1.00255	0.951281	1.05657	1.00(0.95-1.06)	0.0400863	25.5072
ebi-a-GCST90002115	ZZ9ZqQ	invnormFT4	ebi-a-GCST90002115	Inverse variance weighted (fixed effects)	6	-0.0120905	0.0214945	0.57378	-0.0542198	0.0300387	0.987982	0.947224	1.03049	0.99(0.95-1.03)	0.0448089	23.8699
ebi-a-GCST90002116	kkLIT4	invnormFT4	ebi-a-GCST90002116	Inverse variance weighted (multiplicative random effects)	10	0.0176581	0.0176138	0.316095	-0.016865	0.0521812	1.01781	0.983276	1.05357	1.02(0.98-1.05)	0.206252	79.2268
ebi-a-GCST90002117	Xysm4Y	invnormFT4	ebi-a-GCST90002117	Inverse variance weighted (fixed effects)	12	0.000321511	0.0125792	0.979609	-0.0243338	0.0249768	1.00032	0.97596	1.02529	1.00(0.98-1.03)	0.136761	39.0524
ebi-a-GCST90002118	A7Csxy	invnormFT4	ebi-a-GCST90002118	Inverse variance weighted (fixed effects)	7	-0.00217408	0.0139259	0.87594	-0.0294689	0.0251207	0.997828	0.970961	1.02544	1.00(0.97-1.03)	0.100373	46.4138
ebi-a-GCST90002119	KA6Ysp	invnormFT4	ebi-a-GCST90002119	Inverse variance weighted (fixed effects)	6	-0.0260677	0.010748	0.0152933	-0.0471338	-0.00500166	0.974269	0.95396	0.995011	0.97(0.95-1.00)	0.158226	91.2581
ebi-a-GCST90002120	HqWXmt	invnormFT4	ebi-a-GCST90002120	Inverse variance weighted (fixed effects)	11	0.00307818	0.0154591	0.842171	-0.0272217	0.0333781	1.00308	0.973145	1.03394	1.00(0.97-1.03)	0.0983159	28.8251
ebi-a-GCST90002121	sohl8K	invnormFT4	ebi-a-GCST90002121	Inverse variance weighted (fixed effects)	12	0.00982008	0.0121426	0.418671	-0.0139794	0.0336196	1.00987	0.986118	1.03419	1.01(0.99-1.03)	0.118372	32.4698

## Sheet: Table S6
Table S6. Causal effect of immune cells on hypothyroidism
id.exposure	id.outcome	outcome	exposure	method	nsnp	b	se	pval	lo_ci	up_ci	or	or_lci95	or_uci95	estimate	total_r2	tot_F
ebi-a-GCST90001391	tXZSXK	hypothyroidism	ebi-a-GCST90001391	Inverse variance weighted (fixed effects)	7	0.0983127	0.0602231	0.102579	-0.0197245	0.21635	1.10331	0.980469	1.24154	1.10(0.98-1.24)	0.0453966	24.7968
ebi-a-GCST90001392	oUo2iy	hypothyroidism	ebi-a-GCST90001392	Inverse variance weighted (fixed effects)	13	0.0481358	0.0625438	0.441517	-0.0744501	0.170722	1.04931	0.928254	1.18616	1.05(0.93-1.19)	0.0901646	27.7632
ebi-a-GCST90001393	4ycMGU	hypothyroidism	ebi-a-GCST90001393	Inverse variance weighted (fixed effects)	7	0.0447409	0.0864823	0.604918	-0.124764	0.214246	1.04576	0.882705	1.23893	1.05(0.88-1.24)	0.0471752	25.8093
ebi-a-GCST90001394	WEt1xY	hypothyroidism	ebi-a-GCST90001394	Inverse variance weighted (fixed effects)	10	0.0814665	0.0755924	0.281164	-0.0666947	0.229628	1.08488	0.935481	1.25813	1.08(0.94-1.26)	0.0639557	24.9046
ebi-a-GCST90001395	Ng8NjU	hypothyroidism	ebi-a-GCST90001395	Inverse variance weighted (fixed effects)	7	0.0217332	0.0815865	0.789945	-0.138176	0.181643	1.02197	0.870945	1.19919	1.02(0.87-1.20)	0.0485337	26.5905
ebi-a-GCST90001396	0RtU9e	hypothyroidism	ebi-a-GCST90001396	Inverse variance weighted (fixed effects)	8	-0.0818489	0.0878	0.351223	-0.253937	0.0902391	0.921411	0.775741	1.09444	0.92(0.78-1.09)	0.0513816	24.6923
ebi-a-GCST90001397	OmTT78	hypothyroidism	ebi-a-GCST90001397	Inverse variance weighted (fixed effects)	16	0.084446	0.0491005	0.0854576	-0.0117909	0.180683	1.08811	0.988278	1.19804	1.09(0.99-1.20)	0.0988987	24.9689
ebi-a-GCST90001398	bYUesi	hypothyroidism	ebi-a-GCST90001398	Inverse variance weighted (fixed effects)	9	0.0837252	0.0869198	0.335424	-0.0866377	0.254088	1.08733	0.917009	1.28929	1.09(0.92-1.29)	0.0602077	25.9534
ebi-a-GCST90001399	zaP6Or	hypothyroidism	ebi-a-GCST90001399	Inverse variance weighted (fixed effects)	9	-0.0491789	0.0549414	0.370726	-0.156864	0.0585064	0.952011	0.85482	1.06025	0.95(0.85-1.06)	0.117036	53.712
ebi-a-GCST90001400	pSEX8M	hypothyroidism	ebi-a-GCST90001400	Inverse variance weighted (fixed effects)	8	0.0726593	0.0735886	0.323461	-0.0715744	0.216893	1.07536	0.930927	1.24221	1.08(0.93-1.24)	0.0545958	26.3334
ebi-a-GCST90001401	BaEjpI	hypothyroidism	ebi-a-GCST90001401	Inverse variance weighted (multiplicative random effects)	11	-0.0306875	0.08498	0.718014	-0.197248	0.135873	0.969779	0.820987	1.14554	0.97(0.82-1.15)	0.0977057	35.8722
ebi-a-GCST90001402	3O1syz	hypothyroidism	ebi-a-GCST90001402	Inverse variance weighted (fixed effects)	7	-0.0424744	0.0646356	0.511093	-0.16916	0.0842113	0.958415	0.844374	1.08786	0.96(0.84-1.09)	0.0439951	23.9894
ebi-a-GCST90001403	btQyvm	hypothyroidism	ebi-a-GCST90001403	Inverse variance weighted (fixed effects)	12	-0.0183087	0.0623134	0.768898	-0.140443	0.103825	0.981858	0.868973	1.10941	0.98(0.87-1.11)	0.0778016	25.6119
ebi-a-GCST90001404	cDJ6Td	hypothyroidism	ebi-a-GCST90001404	Inverse variance weighted (fixed effects)	17	0.114819	0.0590191	0.0517209	-0.000858747	0.230496	1.12167	0.999142	1.25922	1.12(1.00-1.26)	0.106889	25.626
ebi-a-GCST90001405	TqzwFb	hypothyroidism	ebi-a-GCST90001405	Inverse variance weighted (fixed effects)	8	0.102992	0.0822448	0.210475	-0.0582079	0.264192	1.10848	0.943454	1.30238	1.11(0.94-1.30)	0.0488714	23.4304
ebi-a-GCST90001406	a20qLJ	hypothyroidism	ebi-a-GCST90001406	Inverse variance weighted (fixed effects)	15	-0.0235435	0.0575009	0.682212	-0.136245	0.0891582	0.976731	0.872629	1.09325	0.98(0.87-1.09)	0.104904	28.4479
ebi-a-GCST90001407	s2Bv4l	hypothyroidism	ebi-a-GCST90001407	Inverse variance weighted (fixed effects)	6	0.0513741	0.0858973	0.549781	-0.116984	0.219733	1.05272	0.889599	1.24574	1.05(0.89-1.25)	0.0421771	26.7802
ebi-a-GCST90001408	Zbfa0O	hypothyroidism	ebi-a-GCST90001408	Inverse variance weighted (fixed effects)	16	0.0273759	0.0543623	0.614554	-0.0791741	0.133926	1.02775	0.923879	1.14331	1.03(0.92-1.14)	0.107028	27.2673
ebi-a-GCST90001409	niWHY4	hypothyroidism	ebi-a-GCST90001409	Inverse variance weighted (fixed effects)	11	0.103285	0.0613765	0.092411	-0.0170127	0.223583	1.10881	0.983131	1.25055	1.11(0.98-1.25)	0.0725282	25.9055
ebi-a-GCST90001410	35mQTh	hypothyroidism	ebi-a-GCST90001410	Inverse variance weighted (fixed effects)	12	-0.0251091	0.0602127	0.676673	-0.143126	0.0929079	0.975203	0.866645	1.09736	0.98(0.87-1.10)	0.078121	25.7331
ebi-a-GCST90001411	YdhrcS	hypothyroidism	ebi-a-GCST90001411	Inverse variance weighted (fixed effects)	8	0.108642	0.0832748	0.192023	-0.0545768	0.27186	1.11476	0.946886	1.3124	1.11(0.95-1.31)	0.0504889	24.2472
ebi-a-GCST90001412	WfxY6N	hypothyroidism	ebi-a-GCST90001412	Inverse variance weighted (fixed effects)	10	0.0593911	0.0728604	0.414995	-0.0834153	0.202198	1.06119	0.919969	1.22409	1.06(0.92-1.22)	0.0718762	28.2278
ebi-a-GCST90001413	qnL4P9	hypothyroidism	ebi-a-GCST90001413	Inverse variance weighted (fixed effects)	7	0.144969	0.0739932	0.0500868	-5.75485e-05	0.289996	1.156	0.999942	1.33642	1.16(1.00-1.34)	0.0442373	24.1276
ebi-a-GCST90001414	3xnJAE	hypothyroidism	ebi-a-GCST90001414	Inverse variance weighted (fixed effects)	5	0.0199679	0.0945464	0.832734	-0.165343	0.205279	1.02017	0.847603	1.22787	1.02(0.85-1.23)	0.0315808	23.8058
ebi-a-GCST90001415	uwjD07	hypothyroidism	ebi-a-GCST90001415	Inverse variance weighted (fixed effects)	8	0.0949755	0.0837817	0.256959	-0.0692365	0.259188	1.09963	0.933106	1.29588	1.10(0.93-1.30)	0.0524132	25.2224
ebi-a-GCST90001416	LSwGdX	hypothyroidism	ebi-a-GCST90001416	Inverse variance weighted (fixed effects)	9	0.0983795	0.0625282	0.115635	-0.0241758	0.220935	1.10338	0.976114	1.24724	1.10(0.98-1.25)	0.0578515	24.8754
ebi-a-GCST90001417	LNlRGZ	hypothyroidism	ebi-a-GCST90001417	Inverse variance weighted (fixed effects)	10	-0.0508327	0.0748094	0.496824	-0.197459	0.0957937	0.950438	0.820814	1.10053	0.95(0.82-1.10)	0.0678694	26.5469
ebi-a-GCST90001418	vp8wz3	hypothyroidism	ebi-a-GCST90001418	Inverse variance weighted (fixed effects)	9	0.0102444	0.0841533	0.903109	-0.154696	0.175185	1.0103	0.856675	1.19147	1.01(0.86-1.19)	0.060054	25.8829
ebi-a-GCST90001419	wvIeKs	hypothyroidism	ebi-a-GCST90001419	Inverse variance weighted (fixed effects)	6	0.130408	0.0924708	0.158461	-0.0508344	0.311651	1.13929	0.950436	1.36568	1.14(0.95-1.37)	0.0363275	22.9386
ebi-a-GCST90001420	TXg6C3	hypothyroidism	ebi-a-GCST90001420	Inverse variance weighted (fixed effects)	6	-0.12819	0.0867941	0.139689	-0.298307	0.041926	0.879686	0.742074	1.04282	0.88(0.74-1.04)	0.0367253	23.1866
ebi-a-GCST90001421	K1yuWO	hypothyroidism	ebi-a-GCST90001421	Inverse variance weighted (fixed effects)	10	0.0756274	0.0741227	0.307586	-0.069653	0.220908	1.07856	0.932717	1.24721	1.08(0.93-1.25)	0.0604969	23.4775
ebi-a-GCST90001422	fJrLiF	hypothyroidism	ebi-a-GCST90001422	Inverse variance weighted (fixed effects)	8	-0.157045	0.0815961	0.0542721	-0.316973	0.00288373	0.854666	0.72835	1.00289	0.85(0.73-1.00)	0.0498071	23.9157
ebi-a-GCST90001423	NPgXyD	hypothyroidism	ebi-a-GCST90001423	Inverse variance weighted (fixed effects)	9	-0.0254438	0.0798738	0.750068	-0.181996	0.131109	0.974877	0.833604	1.14009	0.97(0.83-1.14)	0.0561754	24.125
ebi-a-GCST90001424	iS1wV2	hypothyroidism	ebi-a-GCST90001424	Inverse variance weighted (fixed effects)	11	0.0544713	0.0744074	0.464126	-0.0913671	0.20031	1.05598	0.912683	1.22178	1.06(0.91-1.22)	0.0795029	28.6197
ebi-a-GCST90001425	hV7adg	hypothyroidism	ebi-a-GCST90001425	Inverse variance weighted (fixed effects)	14	-0.00127281	0.0584255	0.982619	-0.115787	0.113241	0.998728	0.890665	1.1199	1.00(0.89-1.12)	0.0873392	24.8881
ebi-a-GCST90001426	HuQ34z	hypothyroidism	ebi-a-GCST90001426	Inverse variance weighted (fixed effects)	13	-0.00867221	0.0582449	0.881639	-0.122832	0.105488	0.991365	0.884412	1.11125	0.99(0.88-1.11)	0.0887312	27.2789
ebi-a-GCST90001427	LSaZVc	hypothyroidism	ebi-a-GCST90001427	Inverse variance weighted (fixed effects)	13	-0.0570934	0.065372	0.382466	-0.185223	0.0710358	0.944506	0.830919	1.07362	0.94(0.83-1.07)	0.0840286	25.7005
ebi-a-GCST90001428	G9Vdcp	hypothyroidism	ebi-a-GCST90001428	Inverse variance weighted (fixed effects)	10	-0.0774209	0.0547672	0.157468	-0.184765	0.0299227	0.9255	0.8313	1.03037	0.93(0.83-1.03)	0.0623783	24.2562
ebi-a-GCST90001429	IsDvHm	hypothyroidism	ebi-a-GCST90001429	Inverse variance weighted (fixed effects)	14	0.0271126	0.0614646	0.659134	-0.093358	0.147583	1.02748	0.910867	1.15903	1.03(0.91-1.16)	0.0912327	26.109
ebi-a-GCST90001430	XjCw58	hypothyroidism	ebi-a-GCST90001430	Inverse variance weighted (fixed effects)	17	0.0458512	0.0586788	0.434571	-0.0691591	0.160862	1.04692	0.933178	1.17452	1.05(0.93-1.17)	0.107985	25.9062
ebi-a-GCST90001431	1d09rS	hypothyroidism	ebi-a-GCST90001431	Inverse variance weighted (fixed effects)	13	-0.0452916	0.0637351	0.477319	-0.170212	0.0796293	0.955719	0.843486	1.08289	0.96(0.84-1.08)	0.0881507	27.0832
ebi-a-GCST90001432	NqfMrY	hypothyroidism	ebi-a-GCST90001432	Inverse variance weighted (fixed effects)	13	0.124824	0.0623843	0.0454049	0.00255049	0.247097	1.13295	1.00255	1.2803	1.13(1.00-1.28)	0.0945003	29.2376
ebi-a-GCST90001433	DxPAeK	hypothyroidism	ebi-a-GCST90001433	Inverse variance weighted (multiplicative random effects)	13	0.0074817	0.0748762	0.920407	-0.139276	0.154239	1.00751	0.869988	1.16677	1.01(0.87-1.17)	0.117051	37.1395
ebi-a-GCST90001434	foWnW7	hypothyroidism	ebi-a-GCST90001434	Inverse variance weighted (fixed effects)	9	-0.0174162	0.0690229	0.80079	-0.152701	0.117869	0.982735	0.858386	1.1251	0.98(0.86-1.13)	0.0700417	30.5117
ebi-a-GCST90001435	l5fDB6	hypothyroidism	ebi-a-GCST90001435	Inverse variance weighted (fixed effects)	8	0.24259	0.0833629	0.00361378	0.0791984	0.405981	1.27455	1.08242	1.50077	1.27(1.08-1.50)	0.0521207	25.0739
ebi-a-GCST90001436	txj9Sg	hypothyroidism	ebi-a-GCST90001436	Inverse variance weighted (fixed effects)	13	-0.0694615	0.0607259	0.252685	-0.188484	0.0495613	0.932896	0.828213	1.05081	0.93(0.83-1.05)	0.095105	29.4443
ebi-a-GCST90001437	aWs371	hypothyroidism	ebi-a-GCST90001437	Inverse variance weighted (fixed effects)	10	0.100059	0.0727052	0.168751	-0.0424432	0.242561	1.10524	0.958445	1.27451	1.11(0.96-1.27)	0.0632289	24.6025
ebi-a-GCST90001438	hrYfEo	hypothyroidism	ebi-a-GCST90001438	Inverse variance weighted (fixed effects)	9	0.0176662	0.0806918	0.826701	-0.14049	0.175822	1.01782	0.868933	1.19223	1.02(0.87-1.19)	0.0556902	23.8912
ebi-a-GCST90001439	EtgvbB	hypothyroidism	ebi-a-GCST90001439	Inverse variance weighted (fixed effects)	5	0.14835	0.096066	0.122527	-0.039939	0.33664	1.15992	0.960848	1.40023	1.16(0.96-1.40)	0.0507897	39.0603
ebi-a-GCST90001440	9dh6lr	hypothyroidism	ebi-a-GCST90001440	Inverse variance weighted (fixed effects)	11	0.0524443	0.0655587	0.423734	-0.0760507	0.180939	1.05384	0.926769	1.19834	1.05(0.93-1.20)	0.066579	23.629
ebi-a-GCST90001441	WaQvpU	hypothyroidism	ebi-a-GCST90001441	Inverse variance weighted (fixed effects)	12	0.0545038	0.0700185	0.436322	-0.0827325	0.19174	1.05602	0.920597	1.21136	1.06(0.92-1.21)	0.0739821	24.2541
ebi-a-GCST90001442	3yPjx2	hypothyroidism	ebi-a-GCST90001442	Inverse variance weighted (fixed effects)	12	-0.0233895	0.0646727	0.717607	-0.150148	0.103369	0.976882	0.860581	1.1089	0.98(0.86-1.11)	0.0904098	30.175
ebi-a-GCST90001443	bR5mAE	hypothyroidism	ebi-a-GCST90001443	Inverse variance weighted (fixed effects)	5	0.0560995	0.0953191	0.556167	-0.130726	0.242925	1.0577	0.877458	1.27497	1.06(0.88-1.27)	0.029924	22.5245
ebi-a-GCST90001444	pRPV6O	hypothyroidism	ebi-a-GCST90001444	Inverse variance weighted (fixed effects)	8	-0.238265	0.0928754	0.0103049	-0.420301	-0.0562291	0.787994	0.656849	0.945323	0.79(0.66-0.95)	0.0511717	24.5995
ebi-a-GCST90001445	uMsp44	hypothyroidism	ebi-a-GCST90001445	Inverse variance weighted (fixed effects)	7	-0.0230503	0.0919212	0.801998	-0.203216	0.157115	0.977213	0.816102	1.17013	0.98(0.82-1.17)	0.0447133	24.3994
ebi-a-GCST90001446	wPPvpM	hypothyroidism	ebi-a-GCST90001446	Inverse variance weighted (multiplicative random effects)	6	-0.0632062	0.140131	0.651954	-0.337864	0.211451	0.93875	0.713293	1.23547	0.94(0.71-1.24)	0.0411944	26.1294
ebi-a-GCST90001447	O1W1fE	hypothyroidism	ebi-a-GCST90001447	Inverse variance weighted (fixed effects)	13	0.0263176	0.0559904	0.638328	-0.0834235	0.136059	1.02667	0.919961	1.14575	1.03(0.92-1.15)	0.083509	25.5341
ebi-a-GCST90001448	aBoveP	hypothyroidism	ebi-a-GCST90001448	Inverse variance weighted (fixed effects)	4	0.0851404	0.113786	0.45431	-0.137881	0.308161	1.08887	0.871203	1.36092	1.09(0.87-1.36)	0.0300396	23.3436
ebi-a-GCST90001449	rDyAtP	hypothyroidism	ebi-a-GCST90001449	Inverse variance weighted (fixed effects)	7	0.00450386	0.0579852	0.938089	-0.109147	0.118155	1.00451	0.896598	1.12542	1.00(0.90-1.13)	0.053991	24.745
ebi-a-GCST90001450	2vcr9P	hypothyroidism	ebi-a-GCST90001450	Inverse variance weighted (fixed effects)	10	-0.0102208	0.0587731	0.861942	-0.125416	0.104974	0.989831	0.88213	1.11068	0.99(0.88-1.11)	0.0952726	31.6758
ebi-a-GCST90001451	uLVITG	hypothyroidism	ebi-a-GCST90001451	Inverse variance weighted (fixed effects)	13	-0.0607779	0.0432563	0.160002	-0.14556	0.0240044	0.941032	0.864538	1.02429	0.94(0.86-1.02)	0.14258	38.7326
ebi-a-GCST90001452	Dh4wZG	hypothyroidism	ebi-a-GCST90001452	Inverse variance weighted (fixed effects)	8	0.0148069	0.0807336	0.85448	-0.143431	0.173045	1.01492	0.866381	1.18892	1.01(0.87-1.19)	0.0646792	26.0011
ebi-a-GCST90001453	XYYmHm	hypothyroidism	ebi-a-GCST90001453	Inverse variance weighted (fixed effects)	10	0.00994234	0.0633085	0.875209	-0.114142	0.134027	1.00999	0.892131	1.14342	1.01(0.89-1.14)	0.0767698	25.1872
ebi-a-GCST90001454	hvcS9c	hypothyroidism	ebi-a-GCST90001454	Inverse variance weighted (fixed effects)	6	0.0785604	0.0866355	0.364517	-0.0912452	0.248366	1.08173	0.912794	1.28193	1.08(0.91-1.28)	0.0457284	24.0477
ebi-a-GCST90001455	G961aI	hypothyroidism	ebi-a-GCST90001455	Inverse variance weighted (fixed effects)	5	-0.00333898	0.0869545	0.969369	-0.17377	0.167092	0.996667	0.84049	1.18186	1.00(0.84-1.18)	0.0370146	23.3315
ebi-a-GCST90001456	NWonnH	hypothyroidism	ebi-a-GCST90001456	Inverse variance weighted (multiplicative random effects)	9	-0.00513295	0.132045	0.968992	-0.26394	0.253675	0.99488	0.768019	1.28875	0.99(0.77-1.29)	0.0671971	24.0846
ebi-a-GCST90001457	tpYiBg	hypothyroidism	ebi-a-GCST90001457	Inverse variance weighted (fixed effects)	9	-0.0850375	0.065746	0.195864	-0.2139	0.0438247	0.918478	0.807429	1.0448	0.92(0.81-1.04)	0.0716031	25.9827
ebi-a-GCST90001458	AkUW5i	hypothyroidism	ebi-a-GCST90001458	Inverse variance weighted (fixed effects)	8	0.0506803	0.0769061	0.509903	-0.100056	0.201416	1.05199	0.904787	1.22313	1.05(0.90-1.22)	0.0645245	29.1247
ebi-a-GCST90001459	IbVNbK	hypothyroidism	ebi-a-GCST90001459	Inverse variance weighted (fixed effects)	14	0.0102866	0.059258	0.862188	-0.105859	0.126432	1.01034	0.899551	1.13477	1.01(0.90-1.13)	0.093247	24.9378
ebi-a-GCST90001460	ruPxZu	hypothyroidism	ebi-a-GCST90001460	Inverse variance weighted (fixed effects)	11	0.0560569	0.052859	0.288918	-0.0475467	0.15966	1.05766	0.953566	1.17311	1.06(0.95-1.17)	0.0910059	30.5995
ebi-a-GCST90001461	wmfzKA	hypothyroidism	ebi-a-GCST90001461	Inverse variance weighted (fixed effects)	12	0.0162331	0.0493937	0.742423	-0.0805787	0.113045	1.01637	0.922582	1.11968	1.02(0.92-1.12)	0.188429	65.0291
ebi-a-GCST90001462	1WHCat	hypothyroidism	ebi-a-GCST90001462	Inverse variance weighted (fixed effects)	7	0.0721475	0.0973693	0.458713	-0.118696	0.262991	1.07481	0.888077	1.30082	1.07(0.89-1.30)	0.0556388	28.44
ebi-a-GCST90001463	zhE9hS	hypothyroidism	ebi-a-GCST90001463	Inverse variance weighted (fixed effects)	9	-0.0333045	0.0778479	0.668786	-0.185886	0.119277	0.967244	0.830368	1.12668	0.97(0.83-1.13)	0.0634501	25.594
ebi-a-GCST90001464	hfD0Wh	hypothyroidism	ebi-a-GCST90001464	Inverse variance weighted (multiplicative random effects)	8	-0.0316125	0.118531	0.789699	-0.263934	0.200709	0.968882	0.768024	1.22227	0.97(0.77-1.22)	0.060669	27.272
ebi-a-GCST90001465	ItVkPn	hypothyroidism	ebi-a-GCST90001465	Inverse variance weighted (multiplicative random effects)	8	-0.0531098	0.113374	0.639463	-0.275322	0.169102	0.948276	0.759328	1.18424	0.95(0.76-1.18)	0.0602275	27.2451
ebi-a-GCST90001466	sqVWhs	hypothyroidism	ebi-a-GCST90001466	Inverse variance weighted (fixed effects)	9	0.0202923	0.0706838	0.774046	-0.118248	0.158833	1.0205	0.888476	1.17214	1.02(0.89-1.17)	0.0614187	24.4592
ebi-a-GCST90001467	wImeOi	hypothyroidism	ebi-a-GCST90001467	Inverse variance weighted (fixed effects)	13	0.0386157	0.0561635	0.491732	-0.0714649	0.148696	1.03937	0.931029	1.16032	1.04(0.93-1.16)	0.106736	31.2146
ebi-a-GCST90001468	DcqPWr	hypothyroidism	ebi-a-GCST90001468	Inverse variance weighted (fixed effects)	7	0.117279	0.0866413	0.175859	-0.052538	0.287096	1.12443	0.948818	1.33255	1.12(0.95-1.33)	0.0591695	30.3582
ebi-a-GCST90001469	110V4d	hypothyroidism	ebi-a-GCST90001469	Inverse variance weighted (fixed effects)	7	0.00246317	0.0755604	0.973995	-0.145635	0.150562	1.00247	0.864473	1.16249	1.00(0.86-1.16)	0.0598778	30.9541
ebi-a-GCST90001470	7JUvtJ	hypothyroidism	ebi-a-GCST90001470	Inverse variance weighted (fixed effects)	11	0.0440064	0.0541149	0.416102	-0.0620589	0.150072	1.04499	0.939828	1.16192	1.04(0.94-1.16)	0.103383	35.2411
ebi-a-GCST90001471	da3l1g	hypothyroidism	ebi-a-GCST90001471	Inverse variance weighted (fixed effects)	6	0.165222	0.0585623	0.00478289	0.0504399	0.280004	1.17966	1.05173	1.32314	1.18(1.05-1.32)	0.0952772	59.7288
ebi-a-GCST90001472	4sJurs	hypothyroidism	ebi-a-GCST90001472	Inverse variance weighted (fixed effects)	5	-0.0502188	0.0445934	0.260102	-0.137622	0.0371843	0.951021	0.871428	1.03788	0.95(0.87-1.04)	0.271108	251.51
ebi-a-GCST90001473	O8HFYc	hypothyroidism	ebi-a-GCST90001473	Inverse variance weighted (fixed effects)	6	-0.0581475	0.0441286	0.18761	-0.144639	0.0283445	0.943511	0.865334	1.02875	0.94(0.87-1.03)	0.277237	217.553
ebi-a-GCST90001474	VKQz22	hypothyroidism	ebi-a-GCST90001474	Inverse variance weighted (fixed effects)	12	-0.0567717	0.058982	0.335786	-0.172376	0.058833	0.94481	0.841662	1.0606	0.94(0.84-1.06)	0.0860934	26.6675
ebi-a-GCST90001475	zU5Z5S	hypothyroidism	ebi-a-GCST90001475	Inverse variance weighted (fixed effects)	6	-0.301802	0.0739866	4.52007e-05	-0.446816	-0.156789	0.739484	0.639662	0.854885	0.74(0.64-0.85)	0.0389585	24.2416
ebi-a-GCST90001476	CbEidF	hypothyroidism	ebi-a-GCST90001476	Wald ratio	1	0.174888	0.224856	0.4367	-0.26583	0.615605	1.19111	0.76657	1.85078	1.19(0.77-1.85)	0.00669941	24.2333
ebi-a-GCST90001477	YmqA3G	hypothyroidism	ebi-a-GCST90001477	Inverse variance weighted (fixed effects)	7	0.164664	0.086685	0.0574905	-0.00523899	0.334566	1.179	0.994775	1.39733	1.18(0.99-1.40)	0.0444585	23.7355
ebi-a-GCST90001478	ln4kwI	hypothyroidism	ebi-a-GCST90001478	Inverse variance weighted (fixed effects)	9	0.0460606	0.0704728	0.513374	-0.0920662	0.184187	1.04714	0.912045	1.20224	1.05(0.91-1.20)	0.0708751	29.0463
ebi-a-GCST90001479	cwBWw7	hypothyroidism	ebi-a-GCST90001479	Inverse variance weighted (multiplicative random effects)	8	0.064963	0.118384	0.583178	-0.16707	0.296996	1.06712	0.846141	1.34581	1.07(0.85-1.35)	0.0556242	25.2388
ebi-a-GCST90001480	dOwd7N	hypothyroidism	ebi-a-GCST90001480	Inverse variance weighted (fixed effects)	13	-0.0206271	0.0537479	0.701145	-0.125973	0.0847187	0.979584	0.881639	1.08841	0.98(0.88-1.09)	0.11661	34.4325
ebi-a-GCST90001481	9R8mQv	hypothyroidism	ebi-a-GCST90001481	Inverse variance weighted (fixed effects)	11	0.0831938	0.0548493	0.129325	-0.0243109	0.190699	1.08675	0.975982	1.21009	1.09(0.98-1.21)	0.140547	50.9174
ebi-a-GCST90001482	OQVxx0	hypothyroidism	ebi-a-GCST90001482	Inverse variance weighted (fixed effects)	12	0.0608405	0.0574713	0.289771	-0.0518033	0.173484	1.06273	0.949516	1.18944	1.06(0.95-1.19)	0.126072	41.1617
ebi-a-GCST90001483	TYZOph	hypothyroidism	ebi-a-GCST90001483	Inverse variance weighted (fixed effects)	13	-0.0401524	0.0271122	0.138615	-0.0932924	0.0129876	0.960643	0.910927	1.01307	0.96(0.91-1.01)	0.431546	198.023
ebi-a-GCST90001484	kdVXbL	hypothyroidism	ebi-a-GCST90001484	Inverse variance weighted (fixed effects)	13	-0.0520226	0.0442818	0.240072	-0.138815	0.0347698	0.949307	0.870389	1.03538	0.95(0.87-1.04)	0.201179	66.3126
ebi-a-GCST90001485	5IVGvl	hypothyroidism	ebi-a-GCST90001485	Inverse variance weighted (fixed effects)	14	-0.0488488	0.0268142	0.0684928	-0.101405	0.00370703	0.952325	0.903567	1.00371	0.95(0.90-1.00)	0.478719	224.471
ebi-a-GCST90001486	qHO2Hl	hypothyroidism	ebi-a-GCST90001486	Inverse variance weighted (fixed effects)	2	-0.17019	0.165605	0.304097	-0.494775	0.154395	0.843505	0.609708	1.16695	0.84(0.61-1.17)	0.0130878	22.5577
ebi-a-GCST90001487	BH0Emk	hypothyroidism	ebi-a-GCST90001487	Inverse variance weighted (multiplicative random effects)	12	-0.0630949	0.132624	0.634258	-0.323038	0.196848	0.938854	0.723946	1.21756	0.94(0.72-1.22)	0.0805087	24.9832
ebi-a-GCST90001488	hlwNKE	hypothyroidism	ebi-a-GCST90001488	Inverse variance weighted (multiplicative random effects)	5	-0.209753	0.274175	0.444252	-0.747137	0.32763	0.810784	0.473721	1.38768	0.81(0.47-1.39)	0.0340532	24.1911
ebi-a-GCST90001489	QxLIl1	hypothyroidism	ebi-a-GCST90001489	Inverse variance weighted (fixed effects)	17	-0.0645576	0.0368875	0.080097	-0.136857	0.0077418	0.937482	0.872095	1.00777	0.94(0.87-1.01)	0.207891	52.2897
ebi-a-GCST90001490	QBONzI	hypothyroidism	ebi-a-GCST90001490	Inverse variance weighted (fixed effects)	2	-0.0506033	0.143981	0.725245	-0.332807	0.2316	0.950656	0.716909	1.26062	0.95(0.72-1.26)	0.0142168	24.7623
ebi-a-GCST90001491	E4hXUZ	hypothyroidism	ebi-a-GCST90001491	Inverse variance weighted (fixed effects)	10	-0.0261085	0.0416693	0.530945	-0.10778	0.0555634	0.974229	0.897825	1.05714	0.97(0.90-1.06)	0.168729	69.5401
ebi-a-GCST90001492	oBdEUL	hypothyroidism	ebi-a-GCST90001492	Inverse variance weighted (multiplicative random effects)	6	0.153123	0.228242	0.502298	-0.294232	0.600478	1.16547	0.745103	1.82299	1.17(0.75-1.82)	0.0421877	24.9447
ebi-a-GCST90001493	wmHGvd	hypothyroidism	ebi-a-GCST90001493	Inverse variance weighted (fixed effects)	12	-0.0151682	0.0512676	0.767334	-0.115653	0.0853163	0.984946	0.890785	1.08906	0.98(0.89-1.09)	0.13556	44.7457
ebi-a-GCST90001494	W96Kx7	hypothyroidism	ebi-a-GCST90001494	Inverse variance weighted (fixed effects)	11	0.0632565	0.056256	0.260826	-0.0470053	0.173518	1.0653	0.954082	1.18948	1.07(0.95-1.19)	0.0948465	32.6263
ebi-a-GCST90001495	e0toGU	hypothyroidism	ebi-a-GCST90001495	Inverse variance weighted (fixed effects)	11	-0.0156533	0.0412786	0.704531	-0.0965594	0.0652528	0.984469	0.907956	1.06743	0.98(0.91-1.07)	0.193539	74.0245
ebi-a-GCST90001496	r26oSJ	hypothyroidism	ebi-a-GCST90001496	Inverse variance weighted (fixed effects)	13	-0.0250305	0.0431433	0.561799	-0.109591	0.0595304	0.97528	0.8962	1.06134	0.98(0.90-1.06)	0.221102	74.7439
ebi-a-GCST90001497	e5njv0	hypothyroidism	ebi-a-GCST90001497	Inverse variance weighted (fixed effects)	11	3.95653e-05	0.0466875	0.999324	-0.091468	0.0915472	1.00004	0.912591	1.09587	1.00(0.91-1.10)	0.202566	79.0932
ebi-a-GCST90001498	UEsjZW	hypothyroidism	ebi-a-GCST90001498	Inverse variance weighted (fixed effects)	10	-0.0190832	0.0642564	0.766478	-0.145026	0.106859	0.981098	0.865	1.11278	0.98(0.87-1.11)	0.0731953	26.8044
ebi-a-GCST90001499	rzRXS9	hypothyroidism	ebi-a-GCST90001499	Inverse variance weighted (fixed effects)	10	-0.0103911	0.0567706	0.85477	-0.121661	0.100879	0.989663	0.885448	1.10614	0.99(0.89-1.11)	0.122502	47.8281
ebi-a-GCST90001500	9eXMBY	hypothyroidism	ebi-a-GCST90001500	Inverse variance weighted (fixed effects)	13	0.0515006	0.0494062	0.297231	-0.0453356	0.148337	1.05285	0.955677	1.1599	1.05(0.96-1.16)	0.10354	30.4116
ebi-a-GCST90001501	1PXWjc	hypothyroidism	ebi-a-GCST90001501	Inverse variance weighted (fixed effects)	4	-0.0172454	0.0922468	0.851701	-0.198049	0.163558	0.982902	0.82033	1.17769	0.98(0.82-1.18)	0.0290321	25.4152
ebi-a-GCST90001502	jwFobY	hypothyroidism	ebi-a-GCST90001502	Inverse variance weighted (fixed effects)	11	-0.124726	0.0554027	0.0243691	-0.233315	-0.0161366	0.882739	0.791904	0.983993	0.88(0.79-0.98)	0.140257	50.7955
ebi-a-GCST90001503	vUR04Y	hypothyroidism	ebi-a-GCST90001503	Inverse variance weighted (fixed effects)	10	0.0670416	0.0579643	0.247435	-0.0465685	0.180652	1.06934	0.954499	1.198	1.07(0.95-1.20)	0.0837905	31.332
ebi-a-GCST90001504	xmstGC	hypothyroidism	ebi-a-GCST90001504	Inverse variance weighted (fixed effects)	4	-0.0374969	0.0822435	0.648443	-0.198694	0.1237	0.963197	0.819801	1.13168	0.96(0.82-1.13)	0.0389368	34.4372
ebi-a-GCST90001505	nOz2sn	hypothyroidism	ebi-a-GCST90001505	Inverse variance weighted (fixed effects)	9	0.0440892	0.0531683	0.40697	-0.0601207	0.148299	1.04508	0.941651	1.15986	1.05(0.94-1.16)	0.0860509	35.8513
ebi-a-GCST90001506	8i630D	hypothyroidism	ebi-a-GCST90001506	Inverse variance weighted (fixed effects)	9	-0.067656	0.0555979	0.22365	-0.176628	0.0413159	0.934582	0.838092	1.04218	0.93(0.84-1.04)	0.0753524	31.0308
ebi-a-GCST90001507	stOtED	hypothyroidism	ebi-a-GCST90001507	Inverse variance weighted (fixed effects)	11	0.100173	0.0560413	0.0738598	-0.00966818	0.210014	1.10536	0.990378	1.23369	1.11(0.99-1.23)	0.0953996	32.5298
ebi-a-GCST90001508	R8H2gL	hypothyroidism	ebi-a-GCST90001508	Inverse variance weighted (fixed effects)	10	0.100077	0.0578517	0.0836514	-0.0133127	0.213466	1.10526	0.986776	1.23796	1.11(0.99-1.24)	0.102351	39.0637
ebi-a-GCST90001509	XmwkKD	hypothyroidism	ebi-a-GCST90001509	Inverse variance weighted (multiplicative random effects)	11	0.0852169	0.0818014	0.297526	-0.0751138	0.245548	1.08895	0.927638	1.27832	1.09(0.93-1.28)	0.0986283	34.0695
ebi-a-GCST90001510	Xm5lLC	hypothyroidism	ebi-a-GCST90001510	Inverse variance weighted (fixed effects)	7	-0.0280769	0.0597529	0.638438	-0.145193	0.0890388	0.972314	0.864856	1.09312	0.97(0.86-1.09)	0.0669581	34.8257
ebi-a-GCST90001511	OemwPu	hypothyroidism	ebi-a-GCST90001511	Inverse variance weighted (fixed effects)	10	0.0536918	0.0493326	0.276434	-0.0430001	0.150384	1.05516	0.957911	1.16228	1.06(0.96-1.16)	0.095369	36.118
ebi-a-GCST90001512	Pk53QK	hypothyroidism	ebi-a-GCST90001512	Inverse variance weighted (fixed effects)	8	0.0234813	0.0500939	0.639251	-0.0747027	0.121665	1.02376	0.928019	1.12938	1.02(0.93-1.13)	0.0746993	34.5927
ebi-a-GCST90001513	mnGIzy	hypothyroidism	ebi-a-GCST90001513	Inverse variance weighted (fixed effects)	7	0.00959685	0.0822059	0.907065	-0.151527	0.17072	1.00964	0.859395	1.18616	1.01(0.86-1.19)	0.047467	24.183
ebi-a-GCST90001514	kyZHOC	hypothyroidism	ebi-a-GCST90001514	Inverse variance weighted (fixed effects)	6	0.00841407	0.0524515	0.872553	-0.0943908	0.111219	1.00845	0.909927	1.11764	1.01(0.91-1.12)	0.0735768	24.5011
ebi-a-GCST90001515	HqZVqC	hypothyroidism	ebi-a-GCST90001515	Inverse variance weighted (fixed effects)	10	-0.0849131	0.0394457	0.0313455	-0.162227	-0.00759954	0.918592	0.850248	0.992429	0.92(0.85-0.99)	0.202532	46.8826
ebi-a-GCST90001516	svqL4q	hypothyroidism	ebi-a-GCST90001516	Inverse variance weighted (fixed effects)	9	-0.0840513	0.0461131	0.0683455	-0.174433	0.00633029	0.919384	0.839933	1.00635	0.92(0.84-1.01)	0.133784	31.6959
ebi-a-GCST90001517	l0TTLc	hypothyroidism	ebi-a-GCST90001517	Inverse variance weighted (fixed effects)	15	-0.0518549	0.0380369	0.172795	-0.126407	0.0226975	0.949467	0.881256	1.02296	0.95(0.88-1.02)	0.21799	34.2313
ebi-a-GCST90001518	CSECfB	hypothyroidism	ebi-a-GCST90001518	Inverse variance weighted (fixed effects)	11	0.00514693	0.0438088	0.906475	-0.0807184	0.0910122	1.00516	0.922453	1.09528	1.01(0.92-1.10)	0.166951	33.6324
ebi-a-GCST90001519	e4AE9U	hypothyroidism	ebi-a-GCST90001519	Inverse variance weighted (fixed effects)	8	-0.0575359	0.0499721	0.249584	-0.155481	0.0404095	0.944088	0.856003	1.04124	0.94(0.86-1.04)	0.121262	31.8943
ebi-a-GCST90001520	F9Ib69	hypothyroidism	ebi-a-GCST90001520	Inverse variance weighted (fixed effects)	9	-0.00141778	0.0436889	0.974112	-0.087048	0.0842125	0.998583	0.916633	1.08786	1.00(0.92-1.09)	0.142026	33.9902
ebi-a-GCST90001521	otRRJA	hypothyroidism	ebi-a-GCST90001521	Inverse variance weighted (multiplicative random effects)	8	0.0647659	0.0977257	0.507502	-0.126776	0.256308	1.06691	0.880931	1.29215	1.07(0.88-1.29)	0.100737	25.8909
ebi-a-GCST90001522	7PvnTd	hypothyroidism	ebi-a-GCST90001522	Inverse variance weighted (fixed effects)	5	-0.0563903	0.0620421	0.363401	-0.177993	0.0652123	0.94517	0.836948	1.06739	0.95(0.84-1.07)	0.0653778	25.9099
ebi-a-GCST90001523	G1FueY	hypothyroidism	ebi-a-GCST90001523	Inverse variance weighted (fixed effects)	10	0.0224294	0.0455632	0.622529	-0.0668745	0.111733	1.02268	0.935313	1.11821	1.02(0.94-1.12)	0.134907	28.8031
ebi-a-GCST90001524	Ewk3I0	hypothyroidism	ebi-a-GCST90001524	Inverse variance weighted (fixed effects)	9	0.00572271	0.0538781	0.915411	-0.0998784	0.111324	1.00574	0.904947	1.11776	1.01(0.90-1.12)	0.128194	30.1604
[truncated: 594 more rows]

## Sheet: Table S8
	Table S8. Causal effect of immune cells on TSH level
[truncated: 729 more rows]

## Sheet: Table S9
Table S9. Causal effect of nutrients and immune cells
[truncated: 3,999 more rows]
