# Supplementary material for: Toenail and blood selenium mediated regulation of thyroid dysfunction through immune cells: a mediation Mendelian randomization analysis
Source: Front Nutr. 2024 May 22;11:1378969. doi: 10.3389/fnut.2024.1378969 (PMC11150534; doi:10.3389/fnut.2024.1378969)
Supplement: Supplementary file 1 [file Data_Sheet_1.ZIP › Supplementary Materials 2/1.xlsx]

## Sheet: main
id.exposure

## Sheet: Assumption13
SNP

## Sheet: pleiotropy
id.exposure

## Sheet: heterogeneity
id.exposure

## Sheet: leaveone
exposure

## Sheet: causal direction
id.exposure

## Sheet: mr_dat
SNP
