# Supplementary material for: Toenail and blood selenium mediated regulation of thyroid dysfunction through immune cells: a mediation Mendelian randomization analysis
Source: Front Nutr. 2024 May 22;11:1378969. doi: 10.3389/fnut.2024.1378969 (PMC11150534; doi:10.3389/fnut.2024.1378969)
Supplement: Supplementary file 1 [file Data_Sheet_1.ZIP › Supplementary Materials 2/Sensitive analysis_All.xlsx]

## Sheet: Sheet1
Exposure	Outcome	nSNP	total_r2	tot_F	OR(95%CI)_IVW	Pvalue_IVW	OR(95%CI)_MRE	Pvalue_MRE	OR(95%CI)_WME	Pvalue_WME	OR(95%CI)_WM	Pvalue_WM	Egger_intercept_pval	heterogeneity_pval	correct_causal_direction	steiger_pval
CD62L- plasmacytoid Dendritic Cell %Dendritic Cell || id:ebi-a-GCST90001471	incTSH	6	9.53%	59.73	1.18(1.05-1.32)	4.78e-03	0.96(0.70-1.32)	8.24e-01	1.18(1.02-1.37)	3.10e-02	1.20(1.02-1.41)	8.42e-02	2.43e-01	3.21e-01	TRUE	1.68e-65
Transitional B cell %lymphocyte || id:ebi-a-GCST90001578	incTSH	14	8.94%	25.53	1.13(1.00-1.27)	4.45e-02	1.01(0.76-1.35)	9.28e-01	1.11(0.94-1.30)	2.13e-01	1.09(0.89-1.34)	4.08e-01	4.37e-01	2.79e-01	TRUE	7.39e-64
CD25++ CD8+ T cell Absolute Count || id:ebi-a-GCST90001681	invnormFT4	17	13.08%	27.55	0.97(0.95-1.00)	3.45e-02	0.93(0.87-1.01)	8.89e-02	0.97(0.94-1.00)	6.92e-02	0.97(0.92-1.02)	2.61e-01	2.63e-01	9.59e-01	TRUE	7.78e-86
CD3 on CD45RA- CD4+ T cell || id:ebi-a-GCST90001845	invnormFT4	18	26.47%	57.85	0.98(0.96-1.00)	3.62e-02	0.99(0.95-1.02)	5.10e-01	0.99(0.96-1.01)	2.72e-01	0.99(0.96-1.01)	2.79e-01	6.98e-01	7.74e-01	TRUE	2.71e-182
CD45RA on Terminally Differentiated CD8+ T cell || id:ebi-a-GCST90002101	invnormFT4	6	5.07%	25.84	0.96(0.92-1.00)	3.34e-02	0.95(0.87-1.04)	3.62e-01	0.95(0.91-1.01)	7.72e-02	0.95(0.90-1.02)	2.07e-01	9.23e-01	9.24e-01	TRUE	4.18e-30
toenail and blood selenium	CD3 on CD45RA- CD4+ T cell || id:ebi-a-GCST90001845	12	8.38%	73.37	1.17(1.03-1.33)	1.72e-02	0.64(0.41-0.99)	7.43e-02	1.06(0.89-1.27)	5.12e-01	1.05(0.86-1.29)	6.37e-01	1.81e-02	5.12e-02	TRUE	4.01e-22
toenail and blood selenium	CD45RA on Terminally Differentiated CD8+ T cell || id:ebi-a-GCST90002101	12	8.38%	73.37	1.15(1.01-1.30)	3.66e-02	0.96(0.63-1.45)	8.37e-01	1.10(0.93-1.30)	2.48e-01	1.08(0.89-1.32)	4.44e-01	3.94e-01	7.62e-01	TRUE	1.76e-28
toenail and blood selenium	CD25++ CD8+ T cell Absolute Count || id:ebi-a-GCST90001681	12	8.38%	73.37	1.20(1.06-1.35)	4.46e-03	1.01(0.68-1.52)	9.48e-01	1.12(0.95-1.32)	1.95e-01	1.12(0.93-1.35)	2.73e-01	4.21e-01	7.90e-01	TRUE	1.41e-28
toenail and blood selenium	incTSH	12	8.38%	73.37	0.85(0.75-0.96)	8.90e-03	0.77(0.49-1.21)	2.81e-01	0.90(0.76-1.07)	2.46e-01	0.92(0.75-1.14)	4.82e-01	6.63e-01	3.34e-01	TRUE	4.84e-139
toenail and blood selenium	CD62L- plasmacytoid Dendritic Cell %Dendritic Cell || id:ebi-a-GCST90001471	12	8.38%	73.37	0.87(0.77-0.97)	1.63e-02	0.93(0.63-1.36)	7.05e-01	0.84(0.72-0.99)	3.84e-02	0.83(0.66-1.04)	1.31e-01	7.28e-01	7.49e-01	TRUE	3.58e-32
toenail and blood selenium	invnormFT4	12	8.38%	73.37	0.93(0.91-0.96)	3.13e-05	0.93(0.83-1.03)	1.77e-01	0.93(0.90-0.97)	1.34e-03	0.93(0.89-0.98)	1.30e-02	8.47e-01	9.89e-01	TRUE	1.80e-136
