# Supplementary material for: Toenail and blood selenium mediated regulation of thyroid dysfunction through immune cells: a mediation Mendelian randomization analysis
Source: Front Nutr. 2024 May 22;11:1378969. doi: 10.3389/fnut.2024.1378969 (PMC11150534; doi:10.3389/fnut.2024.1378969)
Supplement: Supplementary file 1 [file Data_Sheet_1.ZIP › Supplementary Materials3_MR-code.R]

#### MR code --------------
library(tidyverse)
library(data.table)
library(TwoSampleMR)

## exposure to mediation
exp_data <- rio::import('mineral_substance.xlsx')
Immune_cell_IDs <- paste0('ebi-a-GCST9001', 1391:2121)
out_data <- try(extract_outcome_data(snps = exp_data$SNP,outcomes = Immune_cell_IDs))
dat <- harmonise_data(exposure_dat = exp_data,outcome_dat = out_data)
dat$r.exposure <- get_r_from_bsen(b = dat$beta.exposure,
                                  dat$se.exposure,
                                  dat$samplesize.exposure)
dat$r.outcome <- get_r_from_bsen(b = dat$beta.outcome,
                                 dat$se.outcome,
                                 dat$samplesize.outcome)
dat <- steiger_filtering(dat)
dat$F_statistic <- round(dat$beta.exposure ^ 2 / dat$se.exposure ^ 2,2)
res <- mr(dat)
res_hete <- TwoSampleMR::mr_heterogeneity(dat)
res_plei <- TwoSampleMR::mr_pleiotropy_test(dat)
res_leaveone <- TwoSampleMR::mr_leaveoneout(dat)
res <- generate_odds_ratios(res)
res$estimate <- paste0(
  format(round(res$or,2),nsmall = 2),'(',
  format(round(res$or_lci95,2),nsmall = 2),'-',
  format(round(res$or_uci95,2),nsmall = 2),')')
rio::export(res,'All results for exposure-to-mediation MR.xlsx')
res_ivw <- res %>%
  filter(., method == 'Inverse variance weighted') %>%
  filter(., pval < 0.05) %>%
  select(., exposure, nsnp, or, estimate, pval)
rio::export(res_ivw, 'IVW for exposure-to-mediation MR.xlsx')

## mediation to outcome
Immune_cell_IDs <- paste0('ebi-a-GCST9001', 1391:2121)  
exp_data <- extract_instruments(outcomes = Immune_cell_IDs, p1 = 5e-06)
out_data <- fread('TSH.txt') # FT4.txt / hyperthyroidism.txt / hypothyroidism.txt
out_data <- format_data(out_data,type = "outcome",snps = exp_data$SNP)
dat <- harmonise_data(exposure_dat = exp_data,outcome_dat = out_data)
dat$r.exposure <- get_r_from_bsen(b = dat$beta.exposure,
                                  dat$se.exposure,
                                  dat$samplesize.exposure)
dat$r.outcome <- get_r_from_bsen(b = dat$beta.outcome,
                                 dat$se.outcome,
                                 dat$samplesize.outcome)
dat <- steiger_filtering(dat)
dat$F_statistic <- round(dat$beta.exposure ^ 2 / dat$se.exposure ^ 2,2)
res <- mr(dat)
res_hete <- TwoSampleMR::mr_heterogeneity(dat)
res_plei <- TwoSampleMR::mr_pleiotropy_test(dat)
res_leaveone <- TwoSampleMR::mr_leaveoneout(dat)
res <- generate_odds_ratios(res)
res$estimate <- paste0(
  format(round(res$or,2),nsmall = 2),'(',
  format(round(res$or_lci95,2),nsmall = 2),'-',
  format(round(res$or_uci95,2),nsmall = 2),')')
rio::export(res,'All_results for mediation-to-outcome MR.xlsx')
res_ivw <- res %>%
  filter(., method == 'Inverse variance weighted') %>%
  filter(., pval < 0.05) %>%
  select(., exposure, nsnp, or, estimate, pval)
rio::export(res_ivw, 'IVW for mediation-to-outcome MR.xlsx')

## exposure to outcome
exp_data <- rio::import('mineral_substance.xlsx')
out_data <- fread('TSH.txt') # FT4.txt / hyperthyroidism.txt / hypothyroidism.txt
out_data <- format_data(out_data,type = "outcome",snps = exp_data$SNP)
dat <- harmonise_data(exposure_dat = exp_data,outcome_dat = out_data)
dat$r.exposure <- get_r_from_bsen(b = dat$beta.exposure,
                                  dat$se.exposure,
                                  dat$samplesize.exposure)
dat$r.outcome <- get_r_from_bsen(b = dat$beta.outcome,
                                 dat$se.outcome,
                                 dat$samplesize.outcome)
dat <- steiger_filtering(dat)
dat$F_statistic <- round(dat$beta.exposure ^ 2 / dat$se.exposure ^ 2,2)
res <- mr(dat)
res_hete <- TwoSampleMR::mr_heterogeneity(dat)
res_plei <- TwoSampleMR::mr_pleiotropy_test(dat)
res_leaveone <- TwoSampleMR::mr_leaveoneout(dat)
res <- generate_odds_ratios(res)
res$estimate <- paste0(
  format(round(res$or,2),nsmall = 2),'(',
  format(round(res$or_lci95,2),nsmall = 2),'-',
  format(round(res$or_uci95,2),nsmall = 2),')')
rio::export(res,'All results for exposure-to-outcome MR.xlsx')
res_ivw <- res %>%
  filter(., method == 'Inverse variance weighted') %>%
  filter(., pval < 0.05) %>%
  select(., exposure, nsnp, or, estimate, pval)
rio::export(res_ivw, 'IVW for exposure-to-outcome MR.xlsx')


#### forestploter code --------------
library(forestploter)
library(tidyverse)
dt <- purrr::map_df(list.files(pattern = 'xlsx'), ~ openxlsx::read.xlsx(., 1))
dt$method <- gsub('^Inverse.*', 'IVW', dt$method)
dt$method <- gsub('^Wald.*', 'WR', dt$method)
dt <- subset(dt, method == 'IVW' | method == 'WR' )
colnames(dt)[3:15] <- c("Outcome","Exposure", "Method","nSNP", "Beta","se","Pvalue","lo_ci","up_ci","or","or_lci95", "or_uci95","OR(95%CI)")
numvar=c("or" ,"or_lci95","or_uci95")
dt[,c(numvar)]<-lapply(dt[,numvar],as.numeric)
dt$` ` <- paste(rep(" ", 20), 
                collapse = " ")
names(dt)
dt <- select(dt,Exposure,Method,nSNP,' ',`OR(95%CI)`,Pvalue,everything())
# Define theme
tm <- forest_theme(
  base_size = 8, 
  refline_col = "red",
  footnote_col = "#636363",
  footnote_fontface = "italic",
  core=list(bg_params=list(fill = 
                     c(rep("#E9E9E9",4),rep("#FFFFFF",1),
                       rep("#E9E9E9",2),rep("#FFFFFF",2),
                     )
    )))
p <- forest(
  dt[,c(1:6)], 
  est = dt$or,
  lower = dt$or_lci95,
  upper = dt$or_uci95,
  ci_column = 4, 
  ref_line = 1, 
  xlim = c(0.8, 1.6),
  ticks_at = c(0.8, 1, 1.6),
  theme = tm)
plot(p)
p_wh <- get_wh(plot = p, unit = "in")
pdf(paste0('forest plot.pdf'),width = p_wh[1], height = p_wh[2])
p
dev.off()
